# Supplementary material for: Mapping the evolution of fertility support policies in China: A content and instrumental analysis
Source: PLoS One. 2025 Oct 9;20(10):e0332137. doi: 10.1371/journal.pone.0332137 (PMC12510515; doi:10.1371/journal.pone.0332137)
Supplement: S1 Appendix — (ZIP) [file pone.0332137.s001.zip]

Archive with 228 entries (227 files):
- S1 Appendix. 226 original policy documents/
- S1 Appendix. 226 original policy documents/1-国家计生委、国家经贸委、公安部、民政部、国家工商行政管理局等部门关于进一步做好城市计划生育工作的意见(FBM-CLI-4-26864).doc
- S1 Appendix. 226 original policy documents/10-国家人口和计划生育委员会、中央社会治安综合治理委员会办公室、财政部、人力资源和社会保障部关于创新流动人口服务管理体制推进流动人口计划生育基本公共服务均等化试点工作的指导意见(FBM-CLI-4-138786).doc
- S1 Appendix. 226 original policy documents/100-企业职工带薪年休假实施办法(FBM-CLI-4-108957).doc
- S1 Appendix. 226 original policy documents/101-全国残疾人康复工作办公室关于印发《儿童残疾预防“十二五”实施方案》实施办法的通知(FBM-CLI-4-170544).doc
- S1 Appendix. 226 original policy documents/102-全国农业发展纲要(FBM-CLI-1-129497).doc
- S1 Appendix. 226 original policy documents/103-全国人民代表大会财政经济委员会关于第十一届全国人民代表大会第五次会议主席团交付审议的代表提出的议案审议结果的报告(FBM-CLI-1-187201).docx
- S1 Appendix. 226 original policy documents/104-全国人民代表大会常务委员会办公厅关于“十四五”规划纲要编制工作若干重要问题专题调研工作情况的报告(FBM-CLI-1-5055217).doc
- S1 Appendix. 226 original policy documents/105-全国人民代表大会常务委员会法制工作委员会关于十三届全国人大以来暨2022年备案审查工作情况的报告(FBM-CLI.1.5146833).doc
- S1 Appendix. 226 original policy documents/106-全国人民代表大会常务委员会关于批准2017年中央决算的决议(FBM-CLI-1-316070).doc
- S1 Appendix. 226 original policy documents/107-全国人民代表大会教育科学文化卫生委员会关于第十二届全国人民代表大会第五次会议主席团交付审议的代表提出的议案审议结果的报告(FBM-CLI-1-307433).docx
- S1 Appendix. 226 original policy documents/108-全国人民代表大会教育科学文化卫生委员会关于第十三届全国人民代表大会第二次会议主席团交付审议的代表提出的议案审议结果的报告(FBM-CLI-1-5054858).docx
- S1 Appendix. 226 original policy documents/109-人口计生委等14部门关于全面加强农村人口和计划生育工作的若干意见(FBM-CLI-4-99532).doc
- S1 Appendix. 226 original policy documents/11-国家人口和计划生育委员会、教育部、中国扶贫开发协会等关于实施青少年健康人格工程的通知(FBM-CLI-4-139194).doc
- S1 Appendix. 226 original policy documents/110-人力资源和社会保障部办公厅关于妥善解决城镇居民生育医疗费用的通知(FBM-CLI-4-120363).doc
- S1 Appendix. 226 original policy documents/111-人力资源和社会保障部关于进一步促进宁夏人力资源和社会保障事业发展的意见(FBM-CLI-4-114513).doc
- S1 Appendix. 226 original policy documents/112-人力资源社会保障部、财政部、国家卫生计生委关于做好当前生育保险工作的意见(FBM-CLI-4-311345).doc
- S1 Appendix. 226 original policy documents/113-人力资源社会保障部、财政部、自然资源部等关于进一步用好公益性岗位发挥就业保障作用的通知(FBM-CLI-4-342809).doc
- S1 Appendix. 226 original policy documents/114-人力资源社会保障部、财政部关于适当降低生育保险费率的通知(FBM-CLI-4-252303).doc
- S1 Appendix. 226 original policy documents/115-人力资源社会保障部、教育部等九部门关于进一步规范招聘行为促进妇女就业的通知(FBM-CLI-4-329713).doc
- S1 Appendix. 226 original policy documents/116-人力资源社会保障部、民政部、财政部等关于实施康养职业技能培训计划的通知(FBM-CLI-4-347202).doc
- S1 Appendix. 226 original policy documents/117-人事部关于机关、事业单位女职工产假期间工资计发问题的通知(FBM-CLI-4-37017).doc
- S1 Appendix. 226 original policy documents/118-商务部办公厅关于促进社区消费 切实解决老年人运用智能技术困难的通知(FBM-CLI-4-349532).doc
- S1 Appendix. 226 original policy documents/119-商务部等12部门关于推进城市一刻钟便民生活圈建设的意见(FBM-CLI-4-5013355).doc
- S1 Appendix. 226 original policy documents/12-国家人口计生委关于全面深入实施新农村新家庭计划的意见(FBM-CLI-4-149219).doc
- S1 Appendix. 226 original policy documents/120-商务部关于加快城乡便民消费服务中心建设的指导意见(FBM-CLI-4-315461).doc
- S1 Appendix. 226 original policy documents/121-商务部关于印发《居民生活服务业发展“十三五”规划》的通知(FBM-CLI-4-288097).doc
- S1 Appendix. 226 original policy documents/122-审计署关于提升社会保障审计监督效能的指导意见(FBM-CLI-4-5054796).doc
- S1 Appendix. 226 original policy documents/123-铁路女职工劳动保护实施细则(FBM-CLI-4-4944).doc
- S1 Appendix. 226 original policy documents/124-托育机构婴幼儿喂养与营养指南(试行).doc
- S1 Appendix. 226 original policy documents/125-外商投资企业劳动管理规定(FBM-CLI-4-10571).doc
- S1 Appendix. 226 original policy documents/126-卫生部、财政部关于印发《关于进一步加强农村孕产妇住院分娩工作的指导意见》的通知(FBM-CLI-4-112677).doc
- S1 Appendix. 226 original policy documents/127-卫生部、教育部关于印发《助理全科医生培训标准(试行)》的通知(FBM-CLI-4-184923).docx
- S1 Appendix. 226 original policy documents/128-卫生部办公厅关于印发《乡村医生在岗培训基本要求》的通知(FBM-CLI-4-51351).doc
- S1 Appendix. 226 original policy documents/129-卫生部关于省级妇幼保健院办院方向的若干意见(FBM-CLI-4-32910).doc
- S1 Appendix. 226 original policy documents/13-国家人口和计划生育委员会、中国计划生育协会、中国人口福利基金会关于开展创建幸福家庭活动试点工作的指导意见(FBM-CLI-4-150860).doc
- S1 Appendix. 226 original policy documents/130-卫生部关于印发《全科医生规范化培养标准(试行)》的通知(FBM-CLI-4-180284).docx
- S1 Appendix. 226 original policy documents/131-卫生部关于印发《中国妇幼卫生事业发展“九五”规划和2010年目标纲要》的通知(FBM-CLI-4-33038).doc
- S1 Appendix. 226 original policy documents/132-文化部关于印发《文化部机关国家公务员考勤办法》的通知(FBM-CLI-4-29743).doc
- S1 Appendix. 226 original policy documents/133-乡镇卫生院中医药服务管理基本规范(FBM-CLI-4-50790).doc
- S1 Appendix. 226 original policy documents/134-邮电女职工劳动保护规定实施细则(FBM-CLI-4-27211).doc
- S1 Appendix. 226 original policy documents/135-中共中央、国务院关于落实发展新理念加快农业现代化实现全面小康目标的若干意见(FBM-CLI-16-263507).doc
- S1 Appendix. 226 original policy documents/136-中共中央、国务院关于实施全面两孩政策改革完善计划生育服务管理的决定(FBM-CLI-16-262093).doc
- S1 Appendix. 226 original policy documents/137-中共中央、国务院关于新时代推进西部大开发形成新格局的指导意见(FBM-CLI-16-342306).doc
- S1 Appendix. 226 original policy documents/138-中共中央、国务院关于优化生育政策促进人口长期均衡发展的决定(FBM-CLI-16-5016842).doc
- S1 Appendix. 226 original policy documents/139-中共中央、国务院关于支持浙江高质量发展建设共同富裕示范区的意见(FBM-CLI-16-5015164).doc
- S1 Appendix. 226 original policy documents/14-国家人口和计划生育委员会关于印发人口和计划生育事业发展“十二五”规划的通知(FBM-CLI-4-172616).doc
- S1 Appendix. 226 original policy documents/140-中共中央、国务院印发《成渝地区双城经济圈建设规划纲要》(FBM-CLI-16-5077817).doc
- S1 Appendix. 226 original policy documents/141-中共中央、国务院印发《关于调整完善生育政策的意见》(FBM-CLI-16-215469).doc
- S1 Appendix. 226 original policy documents/142-中共中央办公厅、国务院办公厅印发《深圳建设中国特色社会主义先行示范区综合改革试点实施方案(2020-2025年)》(FBM-CLI-16-346747).doc
- S1 Appendix. 226 original policy documents/143-中共中央关于制定国民经济和社会发展第十四个五年规划和二〇三五年远景目标的建议(FBM-CLI-16-347489).doc
- S1 Appendix. 226 original policy documents/144-中国妇女发展纲要(2001-2010年)(FBM-CLI-2-35607).doc
- S1 Appendix. 226 original policy documents/145-中国妇女发展纲要(FBM-CLI-2-12670).doc
- S1 Appendix. 226 original policy documents/146-中国工运事业和工会工作“十四五”发展规划(FBM-CLI-5-5016911).docx
- S1 Appendix. 226 original policy documents/147-中国人民保险(集团)公司关于印发《中国人民保险(集团)公司机关考勤请假管理办法》的通知(FBM-CLI-6-29829).doc
- S1 Appendix. 226 original policy documents/148-中国人民解放军计划生育条例(2014修订)(FBM-CLI-7-229235).doc
- S1 Appendix. 226 original policy documents/149-中华人民共和国妇女权益保障法(2005修正)(FBM-CLI-1-59781).doc
- S1 Appendix. 226 original policy documents/15-国家人口计生委办公厅关于印发2012年流动人口计划生育全国“一盘棋”工作方案的通知(FBM-CLI-4-171551).doc
- S1 Appendix. 226 original policy documents/150-中华人民共和国妇女权益保障法(2018修正)(FBM-CLI-1-324963).doc
- S1 Appendix. 226 original policy documents/151-中华人民共和国妇女权益保障法(2022修订)(FBM-CLI.1.5137689).docx
- S1 Appendix. 226 original policy documents/152-中华人民共和国妇女权益保障法(FBM-CLI-1-5673).doc
- S1 Appendix. 226 original policy documents/153-中华人民共和国家庭教育促进法(FBM-CLI-1-5077898).doc
- S1 Appendix. 226 original policy documents/154-中华人民共和国劳动保险条例(1953年修正).doc
- S1 Appendix. 226 original policy documents/155-中华人民共和国劳动保险条例.doc
- S1 Appendix. 226 original policy documents/156-中华人民共和国劳动法(2009修正)(FBM-CLI-1-167200).doc
- S1 Appendix. 226 original policy documents/157-中华人民共和国劳动法(2018修正)(FBM-CLI-1-328222).doc
- S1 Appendix. 226 original policy documents/158-中华人民共和国劳动法(FBM-CLI-1-9587).doc
- S1 Appendix. 226 original policy documents/159-中华人民共和国母婴保健法(2009修正)(FBM-CLI-1-167193).doc
- S1 Appendix. 226 original policy documents/16-国家卫生和计划生育委员会、财政部、国家中医药管理局关于做好2013年国家基本公共卫生服务项目工作的通知(FBM-CLI-4-205125).doc
- S1 Appendix. 226 original policy documents/160-中华人民共和国母婴保健法(2017修正)(FBM-CLI-1-304342).doc
- S1 Appendix. 226 original policy documents/161-中华人民共和国母婴保健法(FBM-CLI-1-10460).doc
- S1 Appendix. 226 original policy documents/162-中华人民共和国母婴保健法实施办法(2001)(FBM-CLI-2-35752).doc
- S1 Appendix. 226 original policy documents/163-中华人民共和国母婴保健法实施办法(2017修订)(FBM-CLI-2-305666).doc
- S1 Appendix. 226 original policy documents/164-中华人民共和国母婴保健法实施办法(2022修订)(FBM-CLI.2.5143689).doc
- S1 Appendix. 226 original policy documents/165-中华人民共和国母婴保健法实施办法(FBM-CLI-4-13474).doc
- S1 Appendix. 226 original policy documents/166-中华人民共和国人口与计划生育法(2015修正).doc
- S1 Appendix. 226 original policy documents/167-中华人民共和国人口与计划生育法(2021修正).doc
- S1 Appendix. 226 original policy documents/168-中华人民共和国人口与计划生育法.doc
- S1 Appendix. 226 original policy documents/169-中华人民共和国社会保险法(2018修正).doc
- S1 Appendix. 226 original policy documents/17-国家卫生和计划生育委员会办公厅关于印发流动人口卫生和计划生育基本公共服务均等化试点工作方案的通知(FBM-CLI-4-214788).doc
- S1 Appendix. 226 original policy documents/170-中华人民共和国社会保险法.doc
- S1 Appendix. 226 original policy documents/171-中华人民共和国未成年人保护法(2006修订)(FBM-CLI-1-82812).doc
- S1 Appendix. 226 original policy documents/172-中华人民共和国未成年人保护法(2012修正)(FBM-CLI-1-188544).doc
- S1 Appendix. 226 original policy documents/173-中华人民共和国未成年人保护法(2020修订)(FBM-CLI-1-346976).docx
- S1 Appendix. 226 original policy documents/174-中华人民共和国未成年人保护法(FBM-CLI-1-5369).doc
- S1 Appendix. 226 original policy documents/175-中国人民解放军计划生育条例(2003)(FBM-CLI-7-229227).doc
- S1 Appendix. 226 original policy documents/176-中长期青年发展规划(2016-2025年)(FBM-CLI-16-292980).doc
- S1 Appendix. 226 original policy documents/177-中共中央、国务院关于加强人口与计划生育工作稳定低生育水平的决定(FBM-CLI-16-27163).doc
- S1 Appendix. 226 original policy documents/178-中共中央、国务院关于全面加强人口和计划生育工作统筹解决人口问题的决定(FBM-CLI-16-83390).doc
- S1 Appendix. 226 original policy documents/179-中共中央办公厅、国务院办公厅关于转发《国务院妇女儿童工作委员会关于三年来我国妇女儿童工作情况和“九五”期间工作任务的报告》的通知(FBM-CLI-16-18155).doc
- S1 Appendix. 226 original policy documents/18-国家卫生和计划生育委员会关于全面开展创建幸福家庭活动的通知(FBM-CLI-4-226981).doc
- S1 Appendix. 226 original policy documents/180-国家计划生育委员会计划生育系统宣传品管理办法(FBM-CLI-4-39450).doc
- S1 Appendix. 226 original policy documents/181-国家计划生育委员会、国家民族事务委员会关于印发《关于加强少数民族人口与计划生育工作的意见》的通知(FBM-CLI-4-5055164).doc
- S1 Appendix. 226 original policy documents/182-国家发展和改革委员会关于黔中经济区发展规划的批复(FBM-CLI-4-201159).doc
- S1 Appendix. 226 original policy documents/183-国家发展改革委关于印发全国农村经济社会发展“十一五”规划的通知(FBM-CLI-4-94900).doc
- S1 Appendix. 226 original policy documents/184-国家发展改革委关于印发《2022年新型城镇化和城乡融合发展重点任务》的通知(FBM-CLI-4-5115091).doc
- S1 Appendix. 226 original policy documents/185-国家发展改革委关于印发《2020年新型城镇化建设和城乡融合发展重点任务》的通知(FBM-CLI-4-341396).doc
- S1 Appendix. 226 original policy documents/186-国家发展改革委办公厅关于做好《国务院办公厅关于促进养老托育服务健康发展的意见》贯彻落实工作的通知(FBM-CLI-4-353509).doc
- S1 Appendix. 226 original policy documents/187-国家发展改革委办公厅、民政部办公厅、国家卫生健康委办公厅关于编报积极应对人口老龄化工程和托育建设2021年中央预算内投资计划建议的通知(FBM-CLI-4-5016739).doc
- S1 Appendix. 226 original policy documents/188-国家发展改革委办公厅、国家卫生健康委办公厅关于组织实施普惠托育服务专项行动的通知(FBM-CLI-4-339056).doc
- S1 Appendix. 226 original policy documents/189-国家发展改革委办公厅、国家卫生健康委办公厅关于编报普惠托育服务专项行动2020年中央预算内投资项目计划建议的通知(FBM-CLI-4-337787).doc
- S1 Appendix. 226 original policy documents/19-国家卫生和计划生育委员会关于加强计划生育基层基础工作的指导意见(FBM-CLI-4-229198).doc
- S1 Appendix. 226 original policy documents/190-国家发展改革委、住房城乡建设部关于加强城镇老旧小区改造配套设施建设的通知(FBM-CLI-4-5055864).doc
- S1 Appendix. 226 original policy documents/191-国家发展改革委、中央宣传部、教育部等关于印发《加大力度推动社会领域公共服务补短板强弱项提质量 促进形成强大国内市场的行动方案》的通知(FBM-CLI-4-329620).doc
- S1 Appendix. 226 original policy documents/192-国家发展改革委、市场监管总局关于新时代服务业高质量发展的指导意见(FBM-CLI-4-336795).doc
- S1 Appendix. 226 original policy documents/193-国家发展改革委、民政部、国家卫生健康委关于印发《“十四五”积极应对人口老龄化工程和托育建设实施方案》的通知(FBM-CLI-4-5015949).doc
- S1 Appendix. 226 original policy documents/194-国家发展改革委、教育部关于印发《建设产教融合型企业实施办法(试行)》的通知(FBM-CLI-4-331051).doc
- S1 Appendix. 226 original policy documents/195-国家发展改革委、国务院妇儿工委办公室、住房城乡建设部等关于推进儿童友好城市建设的指导意见(FBM-CLI-4-5077634).doc
- S1 Appendix. 226 original policy documents/196-国家发展改革委、国家卫生健康委关于印发《支持社会力量发展普惠托育服务专项行动实施方案(试行)》的通知(附 支持社会力量发展普惠托育服务专项行动项目和资金管理办法(试行))(FBM-CLI-4-336794).doc
- S1 Appendix. 226 original policy documents/197-国家发展改革委、国家人口计生委关于印发“十二五”人口和计划生育服务体系建设规划的通知(FBM-CLI-4-192998).doc
- S1 Appendix. 226 original policy documents/198-国家发展改革委、工业和信息化部、民政部等关于印发《进一步优化供给推动消费平稳增长促进形成强大国内市场的实施方案(2019年)》的通知(FBM-CLI-4-329147).doc
- S1 Appendix. 226 original policy documents/199-“十四五”公共服务规划.docx
- S1 Appendix. 226 original policy documents/2-国家计生委、民政部关于加快城市社区人口与计划生育工作改革的意见(FBM-CLI-4-38798).doc
- S1 Appendix. 226 original policy documents/20-国家卫生计生委办公厅关于印发2015年计划生育宣传工作提纲的通知(FBM-CLI-4-246615).doc
- S1 Appendix. 226 original policy documents/200-“十三五”全国计划生育事业发展规划.pdf
- S1 Appendix. 226 original policy documents/201-共青团中央、民政部、国家卫生计生委关于印发《关于进一步做好青年婚恋工作的指导意见》的通知(FBM-CLI-4-301999).doc
- S1 Appendix. 226 original policy documents/202-第十一届全国人民代表大会第二次会议关于2008年国民经济和社会发展计划执行情况与2009年国民经济和社会发展计划的决议(FBM-CLI-1-114470).doc
- S1 Appendix. 226 original policy documents/203-第十三届全国人民代表大会第一次会议关于2017年中央和地方预算执行情况与2018年中央和地方预算的决议(FBM-CLI-1-311594).doc
- S1 Appendix. 226 original policy documents/204-第十三届全国人民代表大会第五次会议关于2021年国民经济和社会发展计划执行情况与2022年国民经济和社会发展计划的决议(FBM-CLI-1-5114781).docx
- S1 Appendix. 226 original policy documents/205-第十三届全国人民代表大会第四次会议关于2020年国民经济和社会发展计划执行情况与2021年国民经济和社会发展计划的决议(FBM-CLI-1-353451).docx
- S1 Appendix. 226 original policy documents/206-第十三届全国人民代表大会第三次会议关于2019年国民经济和社会发展计划执行情况与2020年国民经济和社会发展计划的决议(FBM-CLI-1-342612).docx
- S1 Appendix. 226 original policy documents/207-第十三届全国人民代表大会第二次会议关于2018年国民经济和社会发展计划执行情况与2019年国民经济和社会发展计划的决议(FBM-CLI-1-330264).doc
- S1 Appendix. 226 original policy documents/208-第十三届全国人民代表大会财政经济委员会关于国民经济和社会发展第十四个五年规划和2035年远景目标纲要草案的审查结果报告(FBM-CLI-1-353495).doc
- S1 Appendix. 226 original policy documents/209-第十届全国人民代表大会第五次会议关于2006年中央和地方预算执行情况与2007年中央和地方预算的决议(FBM-CLI-1-89365).doc
- S1 Appendix. 226 original policy documents/21-国家卫生计生委办公厅关于开展计划生育家庭科学育儿和青少年健康发展试点工作的通知(FBM-CLI-4-247391).doc
- S1 Appendix. 226 original policy documents/210-第十届全国人民代表大会第五次会议关于2006年国民经济和社会发展计划执行情况与2007年国民经济和社会发展计划的决议(FBM-CLI-1-89366).doc
- S1 Appendix. 226 original policy documents/211-第十届全国人民代表大会第四次会议关于2005年国民经济和社会发展计划执行情况与2006年国民经济和社会发展计划的决议(FBM-CLI-1-75581).doc
- S1 Appendix. 226 original policy documents/212-第十届全国人民代表大会第三次会议关于2004年国民经济和社会发展计划执行情况与2005年国民经济和社会发展计划的决议(FBM-CLI-1-175094).doc
- S1 Appendix. 226 original policy documents/213-第十二届全国人民代表大会第五次会议关于2016年国民经济和社会发展计划执行情况与2017年国民经济和社会发展计划的决议(FBM-CLI-1-291460).doc
- S1 Appendix. 226 original policy documents/214-第十二届全国人民代表大会第四次会议关于2015年国民经济和社会发展计划执行情况与2016年国民经济和社会发展计划的决议(FBM-CLI-1-266529).doc
- S1 Appendix. 226 original policy documents/215-第十二届全国人民代表大会第二次会议关于2013年国民经济和社会发展计划执行情况与2014年国民经济和社会发展计划的决议(FBM-CLI-1-220743).doc
- S1 Appendix. 226 original policy documents/216-第七届全国人民代表大会第三次会议关于1989年国民经济和社会发展计划的执行情况、1990年国民经济和社会发展计划的决议(FBM-CLI-1-175084).doc
- S1 Appendix. 226 original policy documents/217-第九届全国人民代表大会第四次会议关于国民经济和社会发展第十个五年计划纲要及关于纲要报告的决议(FBM-CLI-1-176879).doc
- S1 Appendix. 226 original policy documents/218-第八届全国人民代表大会第四次会议关于国民经济和社会发展“九五”计划和2010年远景目标纲要及关于《纲要》报告的决议(FBM-CLI-1-320340).doc
- S1 Appendix. 226 original policy documents/219-财政部关于下达2022年积极应对人口老龄化工程和托育建设(养老、托育服务体系方向)中央基建投资预算(拨款)的通知(FBM-CLI-4-5114974).doc
- S1 Appendix. 226 original policy documents/22-国家卫生计生委关于贯彻落实中共中央、国务院关于实施全面两孩政策改革完善计划生育服务管理的决定的通知(FBM-CLI-4-262156).doc
- S1 Appendix. 226 original policy documents/220-财政部、卫生计生委关于进一步完善计划生育投入机制的意见(FBM-CLI-4-278725).doc
- S1 Appendix. 226 original policy documents/221-财政部、卫生部关于印发《农村孕产妇住院分娩专项补助资金管理暂行办法》的通知(FBM-CLI-4-122195).doc
- S1 Appendix. 226 original policy documents/222-财政部、税务总局、发展改革委等关于养老、托育、家政等社区家庭服务业税费优惠政策的公告(FBM-CLI-4-333770).doc
- S1 Appendix. 226 original policy documents/223-财政部、人口计生委关于印发《人口和计划生育事业单位财务制度》的通知(2012修订)(FBM-CLI-4-193183).doc
- S1 Appendix. 226 original policy documents/224-财政部、人口计生委关于完善人口和计划生育投入保障机制的意见(FBM-CLI-4-162960).doc
- S1 Appendix. 226 original policy documents/225-财政部、国家税务总局关于生育津贴和生育医疗费有关个人所得税政策的通知(FBM-CLI-4-103586).doc
- S1 Appendix. 226 original policy documents/226-财政部、国家计划生育委员会关于颁发《计划生育事业单位财务制度》的通知(FBM-CLI-4-20569).doc
- S1 Appendix. 226 original policy documents/23-国家卫生计生委办公厅关于印发中共中央国务院关于实施全面两孩政策改革完善计划生育服务管理的决定学习宣传提纲的通知(FBM-CLI-4-263178).doc
- S1 Appendix. 226 original policy documents/24-国家卫生计生委关于印发2016年卫生计生工作要点的通知(FBM-CLI-4-263401).doc
- S1 Appendix. 226 original policy documents/25-国家卫生计生委关于开展新一轮全国计划生育优质服务先进单位创建活动的通知(FBM-CLI-4-269719).doc
- S1 Appendix. 226 original policy documents/26-国家卫生计生委办公厅关于做好生育登记服务工作的指导意见(FBM-CLI-4-270840).doc
- S1 Appendix. 226 original policy documents/27-国家卫生计生委、中央宣传部、中央文明办等关于“十三五”期间深入推进婚育新风进万家活动的意见(FBM-CLI-16-277622).doc
- S1 Appendix. 226 original policy documents/28-国家卫生计生委、国家发展改革委、教育部等关于加强生育全程基本医疗保健服务的若干意见(FBM-CLI-4-282872).doc
- S1 Appendix. 226 original policy documents/29-国家卫生健康委办公厅关于开展分娩镇痛试点工作的通知(FBM-CLI-4-326465).doc
- S1 Appendix. 226 original policy documents/3-国家人口和计划生育委员会办公厅关于转发《吉林省人口计生委关于城乡协调推进人口和计划生育“三结合”开展“五关爱”活动情况的报告》的通知(FBM-CLI-4-66165).doc
- S1 Appendix. 226 original policy documents/30-国家卫生健康委、农业农村部、中国计划生育协会关于服务乡村振兴促进家庭健康行动的实施意见(FBM-CLI-4-336164).doc
- S1 Appendix. 226 original policy documents/31-国家卫生健康委办公厅、中央编办综合局、民政部办公厅、市场监管总局办公厅关于印发托育机构登记和备案办法(试行)的通知(FBM-CLI-4-338643).doc
- S1 Appendix. 226 original policy documents/32-国家卫生健康委办公厅关于做好托育机构复托相关工作的通知(FBM-CLI-4-344286).doc
- S1 Appendix. 226 original policy documents/33-国家卫生健康委关于开展全国计划生育优质服务先进单位创建活动的通知(附 全国计划生育优质服务先进单位创建活动管理办法(2020年版))(FBM-CLI-4-345663).doc
- S1 Appendix. 226 original policy documents/34-国家卫生健康委办公厅关于印发托育机构婴幼儿伤害预防指南(试行)的通知(FBM-CLI-4-351699).doc
- S1 Appendix. 226 original policy documents/35-国家卫生健康委关于印发托育机构保育指导大纲(试行)的通知(FBM-CLI-4-351300).doc
- S1 Appendix. 226 original policy documents/36-国家卫生健康委关于贯彻落实《中共中央 国务院关于优化生育政策促进人口长期均衡发展的决定》的通知(FBM-CLI-4-5054640).doc
- S1 Appendix. 226 original policy documents/37-国家卫生健康委办公厅关于印发托育机构负责人培训大纲(试行)和托育机构保育人员培训大纲(试行)的通知(FBM-CLI-4-5055415).doc
- S1 Appendix. 226 original policy documents/38-国家卫生健康委办公厅关于完善生育登记制度的指导意见(FBM-CLI-4-5112749).doc
- S1 Appendix. 226 original policy documents/39-国家卫生健康委办公厅关于印发托育综合服务中心建设指南(试行)的通知.docx
- S1 Appendix. 226 original policy documents/4-国家人口计生委关于全面加强人口和计划生育科技工作的决定(FBM-CLI-4-78664).doc
- S1 Appendix. 226 original policy documents/40-国家卫生健康委办公厅、国家发展改革委办公厅关于做好第一批全国婴幼儿照护服务示范城市推荐申报工作的通知(FBM-CLI-4-5117602).doc
- S1 Appendix. 226 original policy documents/41-国家卫生健康委办公厅关于印发托育从业人员职业行为准则(试行)的通知(FBM-CLI.4.5144767).doc
- S1 Appendix. 226 original policy documents/42-国家卫生健康委关于印发托育机构设置标准(试行)和托育机构管理规范(试行)的通知(FBM-CLI-4-336546).doc
- S1 Appendix. 226 original policy documents/43-国家卫生健康委关于做好托育机构相关工作的通知(FBM-CLI-4-338907).doc
- S1 Appendix. 226 original policy documents/44-国家卫生健康委员会、国家发展和改革委员会、中共中央宣传部等关于进一步完善和落实积极生育支持措施的指导意见(FBM-CLI-4-5132874).doc
- S1 Appendix. 226 original policy documents/45-国家卫生健康委员会、国家发展和改革委员会关于开展全国婴幼儿照护服务示范城市创建活动的通知(附 全国婴幼儿照护服务示范城市创建活动管理办法)(FBM-CLI-4-5012681).doc
- S1 Appendix. 226 original policy documents/46-国家卫生健康委员会、国家中医药管理局、国家疾病预防控制局关于印发“十四五”全民健康信息化规划的通知(FBM-CLI.4.5138234).doc
- S1 Appendix. 226 original policy documents/47-国家卫生健康委员会关于印发母婴安全行动计划(2018―2020年)和健康儿童行动计划(2018―2020年)的通知(FBM-CLI-4-322501).doc
- S1 Appendix. 226 original policy documents/48-国家信访局党组关于印发《国家信访局机关工作人员请假休假管理办法》的通知(2019)(FBM-CLI-16-332044).doc
- S1 Appendix. 226 original policy documents/49-国家医疗保障局办公室关于做好支持三孩政策生育保险工作的通知(FBM-CLI-4-5054450).doc
- S1 Appendix. 226 original policy documents/5-国家人口计生委关于印发《全国“十一五”人口和计划生育事业发展规划》的通知(FBM-CLI-4-83633).doc
- S1 Appendix. 226 original policy documents/50-国务院办公厅关于促进3岁以下婴幼儿照护服务发展的指导意见(FBM-CLI-2-331919).doc
- S1 Appendix. 226 original policy documents/51-国务院办公厅关于促进家政服务业提质扩容的意见(FBM-CLI-2-333509).doc
- S1 Appendix. 226 original policy documents/52-国务院办公厅关于促进养老托育服务健康发展的意见(FBM-CLI-2-349820).doc
- S1 Appendix. 226 original policy documents/53-国务院办公厅关于进一步加大对中小企业纾困帮扶力度的通知(FBM-CLI-2-5078871).doc
- S1 Appendix. 226 original policy documents/54-国务院办公厅关于进一步释放消费潜力促进消费持续恢复的意见(FBM-CLI-2-5116175).doc
- S1 Appendix. 226 original policy documents/55-国务院办公厅关于全面推进生育保险和职工基本医疗保险合并实施的意见.doc
- S1 Appendix. 226 original policy documents/56-国务院办公厅关于印发“十四五”国民健康规划的通知(FBM-CLI-2-5117062).docx
- S1 Appendix. 226 original policy documents/57-国务院办公厅关于印发“十四五”全民医疗保障规划的通知(FBM-CLI-2-5077320).docx
- S1 Appendix. 226 original policy documents/58-国务院办公厅关于印发国家残疾预防行动计划(2021—2025年)的通知(FBM-CLI-2-5113169).docx
- S1 Appendix. 226 original policy documents/59-国务院办公厅关于印发国家贫困地区儿童发展规划(2014—2020年)的通知(FBM-CLI-2-241286).doc
- S1 Appendix. 226 original policy documents/6-国家人口和计划生育委员会、中国计划生育协会关于印发《计划生育村民自治规范》的通知(FBM-CLI-4-109244).doc
- S1 Appendix. 226 original policy documents/60-国务院办公厅关于印发全国深化“放管服”改革优化营商环境电视电话会议重点任务分工方案的通知(FBM-CLI-2-334917).doc
- S1 Appendix. 226 original policy documents/61-国务院办公厅关于印发人口发展“十一五”和2020年规划的通知(FBM-CLI-2-88392).doc
- S1 Appendix. 226 original policy documents/62-国务院办公厅关于印发生育保险和职工基本医疗保险合并实施试点方案的通知.doc
- S1 Appendix. 226 original policy documents/63-国务院办公厅关于印发完善促进消费体制机制实施方案(2018—2020年)的通知(FBM-CLI-2-322560).doc
- S1 Appendix. 226 original policy documents/64-国务院办公厅转发国家发展改革委关于推动生活性服务业补短板上水平提高人民生活品质若干意见的通知(FBM-CLI-2-5078203).doc
- S1 Appendix. 226 original policy documents/65-国务院办公厅转发人口计生委扶贫办关于进一步做好人口计生与扶贫开发相结合工作若干意见的通知(FBM-CLI-2-167107).doc
- S1 Appendix. 226 original policy documents/66-国务院妇女儿童工作委员会关于印发《国务院妇女儿童工作委员会各成员单位职责》的通知(FBM-CLI-4-138216).doc
- S1 Appendix. 226 original policy documents/67-国务院关于财政社会保障资金分配和使用情况的报告(FBM-CLI.2.5146797).doc
- S1 Appendix. 226 original policy documents/68-国务院关于儿童健康促进工作情况的报告(FBM-CLI-2-5127968).doc
- S1 Appendix. 226 original policy documents/69-国务院关于今年以来国民经济和社会发展计划执行情况的报告(2019)(FBM-CLI-2-335248).doc
- S1 Appendix. 226 original policy documents/7-国家人口和计划生育委员会关于推动流动人口服务管理体制创新促进长江三角洲地区一体化发展的指导意见(FBM-CLI-4-221113).doc
- S1 Appendix. 226 original policy documents/70-国务院关于就业工作情况的报告(FBM-CLI.2.5146799).doc
- S1 Appendix. 226 original policy documents/71-国务院关于落实《政府工作报告》重点工作部门分工的意见(2018)(FBM-CLI-2-313112).doc
- S1 Appendix. 226 original policy documents/72-国务院关于落实《政府工作报告》重点工作部门分工的意见(2019)(FBM-CLI-2-331114).doc
- S1 Appendix. 226 original policy documents/73-国务院关于落实《政府工作报告》重点工作部门分工的意见(2020)(FBM-CLI-2-343023).doc
- S1 Appendix. 226 original policy documents/74-国务院关于落实《政府工作报告》重点工作分工的意见(FBM-CLI-2-354051).doc
- S1 Appendix. 226 original policy documents/75-国务院关于落实《政府工作报告》重点工作分工的意见(FBM-CLI-2-5115313).doc
- S1 Appendix. 226 original policy documents/76-国务院关于女工作人员生产假期的通知(FBM-CLI-2-83).doc
- S1 Appendix. 226 original policy documents/77-国务院关于设立3岁以下婴幼儿照护个人所得税专项附加扣除的通知(FBM-CLI-2-5115421).doc
- S1 Appendix. 226 original policy documents/78-国务院关于印发“十三五”推进基本公共服务均等化规划的通知(FBM-CLI-2-290866).docx
- S1 Appendix. 226 original policy documents/79-国务院关于印发“十三五”卫生与健康规划的通知(FBM-CLI-2-288553).doc
- S1 Appendix. 226 original policy documents/8-国家人口计生委关于印发《全国流动人口计划生育服务管理工作规范》的通知(FBM-CLI-4-135639).doc
- S1 Appendix. 226 original policy documents/80-国务院关于印发国家基本公共服务体系“十二五”规划的通知(FBM-CLI-2-179549).docx
- S1 Appendix. 226 original policy documents/81-国务院关于印发国家人口发展“十二五”规划的通知(FBM-CLI-2-165987).doc
- S1 Appendix. 226 original policy documents/82-国务院关于印发国家人口发展规划(2016—2030年)的通知(FBM-CLI-2-289464).doc
- S1 Appendix. 226 original policy documents/83-国务院关于印发中国21世纪初可持续发展行动纲要的通知(FBM-CLI-2-44947).doc
- S1 Appendix. 226 original policy documents/84-国务院关于印发中国妇女发展纲要和中国儿童发展纲要的通知(2021)(FBM-CLI-2-5077239).doc
- S1 Appendix. 226 original policy documents/85-国务院关于印发中国妇女发展纲要和中国儿童发展纲要的通知(FBM-CLI-2-292888).doc
- S1 Appendix. 226 original policy documents/86-国务院未成年人保护工作领导小组关于印发《国务院未成年人保护工作领导小组关于加强未成年人保护工作的意见》的通知(FBM-CLI-4-5015092).doc
- S1 Appendix. 226 original policy documents/87-环境保护部关于印发《环境保护部机关人事工作办法(试行)》、《环境保护部派出机构人事工作办法(试行)》、《环境保护部直属事业单位人事工作办法(试行)》的通知(FBM-CLI-4-118413).docx
- S1 Appendix. 226 original policy documents/88-交通部关于发布《交通女职工劳动保护实施办法》的通知(FBM-CLI-4-28228).doc
- S1 Appendix. 226 original policy documents/89-教育部办公厅等七部门关于教育支持社会服务产业发展 提高紧缺人才培养培训质量的意见(FBM-CLI-4-336414).doc
- S1 Appendix. 226 original policy documents/9-国家人口计生委关于加强泛长三角地区流动人口计划生育服务和管理区域联动协作的指导意见(FBM-CLI-4-132698).doc
- S1 Appendix. 226 original policy documents/90-教育部等四部门关于实施第三期学前教育行动计划的意见(FBM-CLI-4-294750).doc
- S1 Appendix. 226 original policy documents/91-劳动部关于发布《企业职工生育保险试行办法》的通知.doc
- S1 Appendix. 226 original policy documents/92-机关事业单位工作人员带薪年休假实施办法(FBM-CLI-4-102180).doc
- S1 Appendix. 226 original policy documents/93-劳动部关于公布中华人民共和国劳动保险条例实施细则修正草案的决定(FBM-CLI-4-55).doc
- S1 Appendix. 226 original policy documents/94-劳动和社会保障部办公厅关于进一步加强生育保险工作的指导意见(FBM-CLI-4-55777).doc
- S1 Appendix. 226 original policy documents/95-流动人口计划生育工作条例(FBM-CLI-2-117174).doc
- S1 Appendix. 226 original policy documents/96-民政部、国家发展和改革委员会关于印发《“十四五”民政事业发展规划》的通知(FBM-CLI-4-5015719).doc
- S1 Appendix. 226 original policy documents/97-女职工保健工作规定(FBM-CLI-4-9390).doc
- S1 Appendix. 226 original policy documents/98-女职工劳动保护规定.doc
- S1 Appendix. 226 original policy documents/99-女职工劳动保护特别规定.doc
- S1 Appendix. 226 original policy documents/~$4-第十三届全国人民代表大会第五次会议关于2021年国民经济和社会发展计划执行情况与2022年国民经济和社会发展计划的决议(FBM-CLI-1-5114781).doc
