# Supplementary material for: Mapping the evolution of fertility support policies in China: A content and instrumental analysis
Source: PLoS One. 2025 Oct 9;20(10):e0332137. doi: 10.1371/journal.pone.0332137 (PMC12510515; doi:10.1371/journal.pone.0332137)
Supplement: S2 Appendix — (XLSX) [file pone.0332137.s002.xlsx]

## Sheet: code
No.	Policy Name	Policy Analysis Unit	policy number-code number	Date of Promulgation	Policy Stage	Policy Instrument Code Level 1	Policy Instrument Code Level 2	Policy Content Code Level 1	Policy Content Code Level 2
1	Opinions on further improving urban family planning	Promoting reproductive health education, raising the self-care awareness and ability of people of childbearing age, and safeguarding the legitimate rights and interests of women of childbearing age.	1-1	1997.03.11	Comprehensive Health Assurance Stage (1963-2013)	Mandatory	Administrative orders	Other Support	Ideological support
1	Opinions on further improving urban family planning	Publicizing and educating laid-off workers on eugenics.	1-2	1997.03.11	Comprehensive Health Assurance Stage (1963-2013)	Hybrid	Advocacy activities	Other Support	Ideological support
1	Opinions on further improving urban family planning	The Family Planning Department provides information and education on contraception, sterilization, eugenics and reproductive health promotion.	1-3	1997.03.11	Comprehensive Health Assurance Stage (1963-2013)	Hybrid	Advocacy activities	Other Support	Ideological support
2	Opinions on accelerating the reform of population and family planning in urban communities	“Community services” refers to a wide range of technical services such as contraception and birth control, eugenics, pregnancy visits, reproductive health care, emergency contraception, sexual health and so on, based on the community and oriented towards families.	2-2	2001.10.31	Comprehensive Health Assurance Stage (1963-2013)	Voluntary	Relying on Community	Service Support	Fertility Services
3	Notification of the transmittal of the Report on the Status of Coordinated Population and Family Planning Activities in Urban and Rural Areas	Publicizing and popularizing knowledge of eugenics, and providing eugenics counselling and guidance services to the public.	3-3	2005.11.03	Comprehensive Health Assurance Stage (1963-2013)	Hybrid	Advocacy activities	Other Support	Ideological support
3	Notification of the transmittal of the Report on the Status of Coordinated Population and Family Planning Activities in Urban and Rural Areas	Medical facilities should monitor and screen to prevent birth defects.	3-4	2005.11.03	Comprehensive Health Assurance Stage (1963-2013)	Hybrid	Policy support	Service Support	Fertility Services
3	Notification of the transmittal of the Report on the Status of Coordinated Population and Family Planning Activities in Urban and Rural Areas	Caring for girls, advocating gender equality and promoting a balanced sex ratio at birth.	3-5	2005.11.03	Comprehensive Health Assurance Stage (1963-2013)	Mandatory	Administrative orders	Other Support	Ideological support
3	Notification of the transmittal of the Report on the Status of Coordinated Population and Family Planning Activities in Urban and Rural Areas	Fetal sex determination for non-medical purposes is strictly prohibited.	3-6	2005.11.03	Comprehensive Health Assurance Stage (1963-2013)	Mandatory	Penalties	Service Support	Fertility Services
3	Notification of the transmittal of the Report on the Status of Coordinated Population and Family Planning Activities in Urban and Rural Areas	Measures to help rural girls complete their compulsory education by reducing or waiving school fees.	3-7	2005.11.03	Comprehensive Health Assurance Stage (1963-2013)	Hybrid	Policy support	Financial Support	Childcare Subsidies
4	Decision on Comprehensively Strengthening Scientific and Technological Work in Population and Family Planning	The government encourages educational institutions to conduct research and development on intervention technologies for major birth defects, reproductive tract infections, and infertility screening and diagnosis.	4-1	2006.07.24	Comprehensive Health Assurance Stage (1963-2013)	Voluntary	Relying on education institutions	Service Support	Fertility Services
4	Decision on Comprehensively Strengthening Scientific and Technological Work in Population and Family Planning	Regulating the market for family planning and reproductive health products, encouraging enterprises to improve product quality management, and strengthening market surveillance.	4-2	2006.07.24	Comprehensive Health Assurance Stage (1963-2013)	Voluntary	Relying on market institutions	Service Support	Fertility Services
5	Notification of the issuance of the National 11th Five-Year Plan for the Development of Population and Family Planning Programs	Popularizing knowledge of eugenics and reproductive health, actively carrying out pre-pregnancy medical examinations, and preventing and controlling the effects of congenital infections, genetic factors and environmental factors on the health of newborns.	5-2	2006.12.18	Comprehensive Health Assurance Stage (1963-2013)	Hybrid	Advocacy activities	Other Support	Ideological support
5	Notification of the issuance of the National 11th Five-Year Plan for the Development of Population and Family Planning Programs	Carrying out extensive and in-depth action to care for girls, and comprehensively addressing the problem of the high sex ratio at birth.	5-3	2006.12.18	Comprehensive Health Assurance Stage (1963-2013)	Hybrid	Policy support	Other Support	Ideological support
5	Notification of the issuance of the National 11th Five-Year Plan for the Development of Population and Family Planning Programs	Raising social awareness of gender equality and guiding people towards progressive concepts of marriage and reproduction, such as “having a girl is as good as having a boy”.	5-4	2006.12.18	Comprehensive Health Assurance Stage (1963-2013)	Hybrid	Advocacy activities	Other Support	Ideological support
5	Notification of the issuance of the National 11th Five-Year Plan for the Development of Population and Family Planning Programs	Encourage men to settle in women's homes and protect women's rights and interests in accordance with the law, including the right to inherit homesteads and houses and the right to contract land.	5-5	2006.12.18	Comprehensive Health Assurance Stage (1963-2013)	Hybrid	Policy support	Other Support	Ideological support
5	Notification of the issuance of the National 11th Five-Year Plan for the Development of Population and Family Planning Programs	Active dissemination of scientific knowledge on eugenics, reproductive health and prevention of sexually transmitted diseases and AIDS.	5-6	2006.12.18	Comprehensive Health Assurance Stage (1963-2013)	Hybrid	Advocacy activities	Other Support	Ideological support
5	Notification of the issuance of the National 11th Five-Year Plan for the Development of Population and Family Planning Programs	Strengthening publicity, counselling and guidance for the public and popularizing eugenics.	5-7	2006.12.18	Comprehensive Health Assurance Stage (1963-2013)	Hybrid	Advocacy activities	Other Support	Ideological support
5	Notification of the issuance of the National 11th Five-Year Plan for the Development of Population and Family Planning Programs	Develop guidelines and service specifications for the implementation of birth defects interventions and improve the quality of eugenic screening and pregnancy services.	5-8	2006.12.18	Comprehensive Health Assurance Stage (1963-2013)	Mandatory	Administrative orders	Service Support	Fertility Services
5	Notification of the issuance of the National 11th Five-Year Plan for the Development of Population and Family Planning Programs	Establish and improve the reporting system for medical appraisal of sick and disabled children.	5-9	2006.12.18	Comprehensive Health Assurance Stage (1963-2013)	Mandatory	Institutional measures	Service Support	Fertility Services
6	Notification of the issuance of the Norms on Family Planning Villagers' Self-Governance	Actively assisting the Government and relevant departments in disseminating information on eugenics and reproductive health.	6-1	2008.09.25	Comprehensive Health Assurance Stage (1963-2013)	Hybrid	Advocacy activities	Other Support	Ideological support
6	Notification of the issuance of the Norms on Family Planning Villagers' Self-Governance	Assistance in organizing family planning, eugenics and reproductive health services.	6-2	2008.09.25	Comprehensive Health Assurance Stage (1963-2013)	Mandatory	Regulations	Service Support	Fertility Services
6	Notification of the issuance of the Norms on Family Planning Villagers' Self-Governance	Taking the initiative to understand the reproductive health needs of people of childbearing age in their villages, and organizing and carrying out relevant publicity, education and service activities.	6-3	2008.09.25	Comprehensive Health Assurance Stage (1963-2013)	Hybrid	Advocacy activities	Other Support	Ideological support
7	Guiding Opinions on Promoting Innovation in the Service and Management System of the Floating Population for the Integrated Development of the Yangtze River Delta Region	Provide eligible migrant populations with the same eugenics, reproductive health, contraceptives and technical services as those provided to the household population.	7-1	2009.05.31	Comprehensive Health Assurance Stage (1963-2013)	Hybrid	Policy support	Service Support	Fertility Services
7	Guiding Opinions on Promoting Innovation in the Service and Management System of the Floating Population for the Integrated Development of the Yangtze River Delta Region	Vigorously promoting a new type of population culture, constantly innovating and integrating channels and carriers for publicity and education in the two provinces and one city, and strengthening the function of community publicity services.	7-2	2009.05.31	Comprehensive Health Assurance Stage (1963-2013)	Hybrid	Advocacy activities	Other Support	Ideological support
8	Notification on the issuance of the National Norms for the Management of Family Planning Services for the Mobile Population	Widely popularize scientific knowledge on contraception and birth control, eugenics and reproductive health.	8-1	2009.06.12	Comprehensive Health Assurance Stage (1963-2013)	Hybrid	Advocacy activities	Service Support	Fertility Services
8	Notification on the issuance of the National Norms for the Management of Family Planning Services for the Mobile Population	The migrant population enjoys family planning service facilities, cultural products and other service resources in their current place of residence.	8-2	2009.06.12	Comprehensive Health Assurance Stage (1963-2013)	Mandatory	Administrative orders	Service Support	Fertility Services
8	Notification on the issuance of the National Norms for the Management of Family Planning Services for the Mobile Population	Provision of eugenic and reproductive health services for the migrant population on an equal footing with the household population.	8-3	2009.06.12	Comprehensive Health Assurance Stage (1963-2013)	Mandatory	Administrative orders	Service Support	Fertility Services
9	Guiding Opinions on Strengthening Regional Linkage and Collaboration in Family Planning Services and Management for Migrant Populations in the Pan-Yangtze Delta Region	The current place of residence provides the migrant population with the same eugenic and reproductive health and other technical services as those provided to the household population.	9-1	2010.05.24	Comprehensive Health Assurance Stage (1963-2013)	Mandatory	Supervision and management	Service Support	Fertility Services
10	Guiding Opinions on the Pilot Work of Promoting the Equalization of Basic Public Services for Family Planning for the Floating Population	Actively carrying out thematic publicity and service activities for the care of the floating population, producing and distributing free publicity materials, and popularizing scientific knowledge on eugenics and reproductive health.	10-1	2010.09.21	Comprehensive Health Assurance Stage (1963-2013)	Hybrid	Advocacy activities	Other Support	Ideological support
10	Guiding Opinions on the Pilot Work of Promoting the Equalization of Basic Public Services for Family Planning for the Floating Population	Free pregnancy tests are provided to the migrant population as required.	10-2	2010.09.21	Comprehensive Health Assurance Stage (1963-2013)	Mandatory	Administrative orders	Service Support	Fertility Services
10	Guiding Opinions on the Pilot Work of Promoting the Equalization of Basic Public Services for Family Planning for the Floating Population	Free counseling services are provided to the migrant population of childbearing age, and the migrant population is included in such programs as primary prevention of birth defects and free pre-pregnancy eugenic health checkups.	10-3	2010.09.21	Comprehensive Health Assurance Stage (1963-2013)	Mandatory	Regulations	Service Support	Fertility Services
10	Guiding Opinions on the Pilot Work of Promoting the Equalization of Basic Public Services for Family Planning for the Floating Population	Provide reproductive health counseling and guidance, and provide the necessary follow-up services for the migrant population.	10-4	2010.09.21	Comprehensive Health Assurance Stage (1963-2013)	Hybrid	Advocacy activities	Service Support	Fertility Services
11	Notification on the implementation of the Healthy Youth Personality Project	Relying on publicity services at all levels to provide education and counseling services for young people and children, and to promote eugenics and healthy personalities in society as a whole.	11-1	2010.09.26	Comprehensive Health Assurance Stage (1963-2013)	Hybrid	Advocacy activities	Other Support	Ideological support
12	Opinions on the comprehensive and in-depth implementation of the New Rural and New Family Plan	Implemente the Reproductive Health Promotion Program, meeting the basic reproductive health service requirements of people of childbearing age, and reducing the incidence of unwanted pregnancies and induced abortions in rural areas.	12-1	2011.04.01	Comprehensive Health Assurance Stage (1963-2013)	Hybrid	Policy support	Service Support	Fertility Services
12	Opinions on the comprehensive and in-depth implementation of the New Rural and New Family Plan	Guiding farmers to actively participate in pre-pregnancy eugenic health checkups to improve the quality of the birth population.	12-2	2011.04.01	Comprehensive Health Assurance Stage (1963-2013)	Hybrid	Advocacy activities	Service Support	Fertility Services
12	Opinions on the comprehensive and in-depth implementation of the New Rural and New Family Plan	To play the role of public opinion guidance and popularization of science and education, and to create a favourable climate of public opinion conducive to the healthy growth of rural girls and the development of women.	12-3	2011.04.01	Comprehensive Health Assurance Stage (1963-2013)	Hybrid	Advocacy activities	Other Support	Ideological support
12	Opinions on the comprehensive and in-depth implementation of the New Rural and New Family Plan	Guaranteeing the legitimate rights and interests of families of family planning girls, and adopting various forms of social services and assistance for rural girls and their families.	12-4	2011.04.01	Comprehensive Health Assurance Stage (1963-2013)	Mandatory	Institutional measures	Other Support	Comprehensive Support
13	Guidance on Pilot Activities for Creating Happy Families	Promote civilized concepts of gender equality, family planning, eugenics and education.	13-1	2011.05.04	Comprehensive Health Assurance Stage (1963-2013)	Hybrid	Advocacy activities	Other Support	Ideological support
13	Guidance on Pilot Activities for Creating Happy Families	Improvement of reproductive health, reduction of the sex ratio at birth and reduction of the risk of birth defects.	13-2	2011.05.04	Comprehensive Health Assurance Stage (1963-2013)	Hybrid	Policy support	Service Support	Fertility Services
13	Guidance on Pilot Activities for Creating Happy Families	Free pre-pregnancy eugenic health checkups are conducted to reduce the risk of birth defects.	13-3	2011.05.04	Comprehensive Health Assurance Stage (1963-2013)	Mandatory	Regulations	Service Support	Fertility Services
13	Guidance on Pilot Activities for Creating Happy Families	To conduct free pre-pregnancy eugenic health check-ups.	13-4	2011.05.04	Comprehensive Health Assurance Stage (1963-2013)	Hybrid	Policy support	Service Support	Fertility Services
14	Notification of the issuance of the Twelfth Five-Year Plan for Population and Family Planning Development	Focusing on couples planning to become pregnant, free pre-pregnancy eugenic health check-up services are provided, including health education, health check-ups, risk assessment, counseling and guidance, and tracking and follow-up visits.	14-1	2012.03.16	Comprehensive Health Assurance Stage (1963-2013)	Mandatory	Regulations	Service Support	Fertility Services
14	Notification of the issuance of the Twelfth Five-Year Plan for Population and Family Planning Development	Improving the capacity of pre-pregnancy eugenic health screening services.	14-2	2012.03.16	Comprehensive Health Assurance Stage (1963-2013)	Mandatory	Regulations	Service Support	Fertility Services
14	Notification of the issuance of the Twelfth Five-Year Plan for Population and Family Planning Development	Strengthening the construction of eugenics testing laboratories in county-level service organizations and equipping them with the necessary equipment for pre-pregnancy eugenics health screening services.	14-3	2012.03.16	Comprehensive Health Assurance Stage (1963-2013)	Mandatory	Regulations	Service Support	Fertility Services
14	Notification of the issuance of the Twelfth Five-Year Plan for Population and Family Planning Development	Actively improving the mechanism for the prevention of birth defects.	14-4	2012.03.16	Comprehensive Health Assurance Stage (1963-2013)	Mandatory	Institutional measures	Service Support	Fertility Services
14	Notification of the issuance of the Twelfth Five-Year Plan for Population and Family Planning Development	Raise awareness of gender equality in society and promote the clean-up of policies involving gender discrimination.	14-5	2012.03.16	Comprehensive Health Assurance Stage (1963-2013)	Hybrid	Policy support	Other Support	Ideological support
14	Notification of the issuance of the Twelfth Five-Year Plan for Population and Family Planning Development	Increase publicity and advocacy efforts to promote greater attention to birth defects prevention at all levels of government.	14-6	2012.03.16	Comprehensive Health Assurance Stage (1963-2013)	Mandatory	Regulations	Other Support	Ideological support
14	Notification of the issuance of the Twelfth Five-Year Plan for Population and Family Planning Development	Make actions to care for girls and comprehensively address the problem of the high sex ratio at birth an important part of population publicity and education.	14-7	2012.03.16	Comprehensive Health Assurance Stage (1963-2013)	Hybrid	Advocacy activities	Other Support	Ideological support
14	Notification of the issuance of the Twelfth Five-Year Plan for Population and Family Planning Development	Promoting the concepts of reproductive health, eugenics and gender equality.	14-8	2012.03.16	Comprehensive Health Assurance Stage (1963-2013)	Hybrid	Advocacy activities	Other Support	Ideological support
14	Notification of the issuance of the Twelfth Five-Year Plan for Population and Family Planning Development	Services for only children aged 0-3 years and support for children left behind in rural areas.	14-9	2012.03.16	Comprehensive Health Assurance Stage (1963-2013)	Hybrid	Policy support	Other Support	Comprehensive Support
15	Notification of the issuance of the Twelfth Five-Year Plan for Population and Family Planning Development	Guiding localities to include the migrant population in the population covered by the free pre-pregnancy eugenic health examination program.	15-3	2012.04.06	Comprehensive Health Assurance Stage (1963-2013)	Mandatory	Administrative orders	Service Support	Fertility Services
15	Notification of the issuance of the Twelfth Five-Year Plan for Population and Family Planning Development	Provide family planning and eugenic services treatment to the migrant population in accordance with the law.	15-4	2012.04.06	Comprehensive Health Assurance Stage (1963-2013)	Mandatory	Administrative orders	Service Support	Fertility Services
16	Notification on the National Basic Public Health Service Program in 2013	Provide maternal health services and ensure that pregnant women and mothers receive at least five prenatal check-ups and two post-natal visits.	16-1	2013.06.06	Comprehensive Health Assurance Stage (1963-2013)	Mandatory	Regulations	Service Support	Fertility Services
16	Notification on the National Basic Public Health Service Program in 2013	Gradually integrating services such as family planning counseling and guidance and the promotion of eugenic health knowledge into health education, maternal health management and other services.	16-2	2013.06.06	Comprehensive Health Assurance Stage (1963-2013)	Mandatory	Administrative orders	Service Support	Fertility Services
17	Notification on the issuance of a pilot work plan for equalizing basic public services in health and family planning for mobile populations	Comprehensively carrying out services such as publicizing and advocating family planning regulations and policies, eugenics, reproductive health, incentives and preferential treatment, and providing eugenics, eugenics and reproductive health information and health guidance services for the migrant population of childbearing age.	17-1	2013.11.28	Diverse Service Support Stage (2013-2021)	Hybrid	Policy support	Service Support	Fertility Services
18	Notification of a comprehensive campaign to create happy families	Providing a range of public services such as family planning, eugenics, reproductive health, infertility treatment, and adolescent health development.	18-1	2014.05.16	Diverse Service Support Stage (2013-2021)	Mandatory	Administrative orders	Service Support	Fertility Services
19	Guidance on strengthening the grass-roots basis of family planning	Actively promote knowledge of contraception and birth control, eugenics and reproductive health.	19-1	2014.07.02	Diverse Service Support Stage (2013-2021)	Hybrid	Advocacy activities	Other Support	Ideological support
19	Guidance on strengthening the grass-roots basis of family planning	Implementing eugenic and reproductive health services.	19-2	2014.07.02	Diverse Service Support Stage (2013-2021)	Mandatory	Regulations	Other Support	Ideological support
19	Guidance on strengthening the grass-roots basis of family planning	Strictly prohibit the induced abortion of large-month fetuses that are not medically necessary.	19-3	2014.07.02	Diverse Service Support Stage (2013-2021)	Mandatory	Penalties	Service Support	Fertility Services
19	Guidance on strengthening the grass-roots basis of family planning	Fully implement the free pre-pregnancy eugenic health screening program and carry out comprehensive prevention and treatment of birth defects.	19-4	2014.07.02	Diverse Service Support Stage (2013-2021)	Mandatory	Administrative orders	Service Support	Fertility Services
20	Notification of the issuance of an outline for family planning advocacy in 2015	Promoting the concepts of gender equality and eugenics.	20-1	2015.03.27	Diverse Service Support Stage (2013-2021)	Hybrid	Advocacy activities	Service Support	Fertility Services
21	Notification on the Pilot Work on Scientific Parenting for Family Planning Families and Healthy Development of Adolescents	Providing families with guidance services on scientific parenting and healthy development of adolescents, and upgrading the capacity and capability of parents to raise infants and toddlers scientifically and to nurture the healthy growth of adolescents.	21-1	2015.04.22	Diverse Service Support Stage (2013-2021)	Hybrid	Policy support	Other Support	Comprehensive Support
21	Notification on the Pilot Work on Scientific Parenting for Family Planning Families and Healthy Development of Adolescents	Popularize core information and scientific knowledge on scientific parenting for families and healthy development of adolescents.	21-2	2015.04.22	Diverse Service Support Stage (2013-2021)	Hybrid	Advocacy activities	Service Support	Parenting guidance
21	Notification on the Pilot Work on Scientific Parenting for Family Planning Families and Healthy Development of Adolescents	Encouraging the Government to purchase services and supporting the participation of a variety of subjects to provide families with guidance and services on scientific parenting, parent-child activities, child safety and emergency preparedness, adolescent health care and sexual health knowledge.	21-4	2015.04.22	Diverse Service Support Stage (2013-2021)	Voluntary	Relying on market institutions	Other Support	Comprehensive Support
21	Notification on the Pilot Work on Scientific Parenting for Family Planning Families and Healthy Development of Adolescents	Providing guidance and training and services to parents, focusing on the real needs of family planning families in terms of childcare and the upbringing of minors.	21-3	2015.04.22	Diverse Service Support Stage (2013-2021)	Mandatory	Regulations	Service Support	Parenting guidance
22	Notification on the implementation of the comprehensive two-child policy to reform and improve the management of family planning services	Building a system of services and guarantees to support births in accordance with policy.	22-2	2016.01.05	Diverse Service Support Stage (2013-2021)	Mandatory	Administrative orders	Service Support	Fertility Services
22	Notification on the implementation of the comprehensive two-child policy to reform and improve the management of family planning services	Implementing a birth registration service system and optimizing the process of handling further births.	22-3	2016.01.05	Diverse Service Support Stage (2013-2021)	Mandatory	Regulations	Service Support	Fertility Services
22	Notification on the implementation of the comprehensive two-child policy to reform and improve the management of family planning services	Upgrading the management of maternal and child health care and family planning services.	22-4	2016.01.05	Diverse Service Support Stage (2013-2021)	Mandatory	Institutional measures	Other Support	Comprehensive Support
22	Notification on the implementation of the comprehensive two-child policy to reform and improve the management of family planning services	Priority has been given to the construction of maternal and child health care and family planning services, improving facilities and equipment and service conditions.	22-5	2016.01.05	Diverse Service Support Stage (2013-2021)	Mandatory	Regulations	Other Support	Comprehensive Support
22	Notification on the implementation of the comprehensive two-child policy to reform and improve the management of family planning services	Establishing and improving family development policies and service systems, including childbirth support, early childhood care, adolescent development and gender equality.	22-8	2016.01.05	Diverse Service Support Stage (2013-2021)	Mandatory	Institutional measures	Service Support	Fertility Services
22	Notification on the implementation of the comprehensive two-child policy to reform and improve the management of family planning services	Building a family development support system that favors family planning.	22-7	2016.01.05	Diverse Service Support Stage (2013-2021)	Hybrid	Policy support	Service Support	Fertility Services
22	Notification on the implementation of the comprehensive two-child policy to reform and improve the management of family planning services	Improving the capacity to provide treatment for critical maternal and neonatal emergencies and improving the consultation and referral network to ensure the safety of mothers and infants.	22-6	2016.01.05	Diverse Service Support Stage (2013-2021)	Mandatory	Regulations	Service Support	Fertility Services
22	Notification on the implementation of the comprehensive two-child policy to reform and improve the management of family planning services	Each province must comprehensively analyze the impact of the comprehensive two-child policy on the economy, society and basic public services, conduct an in-depth assessment of risks and possible problems, and carefully study and formulate a plan for the implementation of the comprehensive two-child policy.	22-1	2016.01.05	Diverse Service Support Stage (2013-2021)	Mandatory	Administrative orders	Service Support	Fertility Services
23	Notification of the issuance of a learning and publicity outline for the implementation of the comprehensive two-child policy to reform and improve the management of family planning services	Encouraging and guiding social capital to organize women's and children's hospitals in order to meet the people's growing demand for multi-level and diversified medical services.	23-7	2016.01.15	Diverse Service Support Stage (2013-2021)	Voluntary	Relying on market institutions	Other Support	Comprehensive Support
23	Notification of the issuance of a learning and publicity outline for the implementation of the comprehensive two-child policy to reform and improve the management of family planning services	The implementation of the comprehensive two-child policy must continue to deepen the reform of the reproductive services management system.	23-1	2016.01.15	Diverse Service Support Stage (2013-2021)	Hybrid	Policy support	Service Support	Fertility Services
23	Notification of the issuance of a learning and publicity outline for the implementation of the comprehensive two-child policy to reform and improve the management of family planning services	Families with two or fewer children are exempted from approval and are allowed to make their own arrangements for childbearing.	23-2	2016.01.15	Diverse Service Support Stage (2013-2021)	Mandatory	Institutional measures	Service Support	Fertility Services
23	Notification of the issuance of a learning and publicity outline for the implementation of the comprehensive two-child policy to reform and improve the management of family planning services	Strengthening counseling and guidance on reproduction, and providing services such as ring removal and restoration to the family planning population.	23-5	2016.01.15	Diverse Service Support Stage (2013-2021)	Mandatory	Regulations	Service Support	Fertility Services
23	Notification of the issuance of a learning and publicity outline for the implementation of the comprehensive two-child policy to reform and improve the management of family planning services	Strengthening capacity building for the treatment of maternal and neonatal critical illnesses, and opening up green channels for the treatment of critical illnesses.	23-8	2016.01.15	Diverse Service Support Stage (2013-2021)	Mandatory	Institutional measures	Service Support	Fertility Services
23	Notification of the issuance of a learning and publicity outline for the implementation of the comprehensive two-child policy to reform and improve the management of family planning services	Explore the opening of pediatrics majors in colleges and universities that are in a position to do so, and carry out enrollment and training for undergraduate midwifery-related majors.	23-9	2016.01.15	Diverse Service Support Stage (2013-2021)	Voluntary	Relying on education institutions	Service Support	Fertility Services
23	Notification of the issuance of a learning and publicity outline for the implementation of the comprehensive two-child policy to reform and improve the management of family planning services	Promoting the standardization of maternal and child health care and family planning service institutions and standardized management, as well as strengthening the capacity of primary health-care institutions and public hospitals to provide maternal and child health services.	23-6	2016.01.15	Diverse Service Support Stage (2013-2021)	Mandatory	Supervision and management	Other Support	Comprehensive Support
23	Notification of the issuance of a learning and publicity outline for the implementation of the comprehensive two-child policy to reform and improve the management of family planning services	Providing women and children with systematic and standardized preconception care, pregnancy care, hospital delivery, child care and immunization services.	23-4	2016.01.15	Diverse Service Support Stage (2013-2021)	Hybrid	Policy support	Other Support	Comprehensive Support
24	Notification on the issuance of the key points of health planning work in 2016	Implementing free basic technical services for family planning, strengthening counseling services and technical guidance on reproduction, and improving the management of contraceptives.	24-4	2016.01.19	Diverse Service Support Stage (2013-2021)	Mandatory	Institutional measures	Service Support	Fertility Services
24	Notification on the issuance of the key points of health planning work in 2016	Stabilizing and strengthening grass-roots family planning networks and teams, improving the level of service management, implementing a birth registration system, and eliminating the need for approval of two-child births.	24-6	2016.01.19	Diverse Service Support Stage (2013-2021)	Mandatory	Institutional measures	Service Support	Fertility Services
24	Notification on the issuance of the key points of health planning work in 2016	Strengthening the construction of a maternal and child health service system, expanding the number of obstetric and pediatric beds, and intensifying efforts to train professionals in obstetrics, pediatrics and midwifery.	24-3	2016.01.19	Diverse Service Support Stage (2013-2021)	Mandatory	Administrative orders	Service Support	Fertility Services
24	Notification on the issuance of the key points of health planning work in 2016	Comprehensively preventing and treating birth defects, and covering free pre-pregnancy eugenic health examinations for all urban and rural residents.	24-5	2016.01.19	Diverse Service Support Stage (2013-2021)	Mandatory	Regulations	Service Support	Fertility Services
24	Notification on the issuance of the key points of health planning work in 2016	Implementing the comprehensive two-child policy.	24-1	2016.01.19	Diverse Service Support Stage (2013-2021)	Hybrid	Policy support	Service Support	Fertility Services
24	Notification on the issuance of the key points of health planning work in 2016	Actively improving the matching and converging policies for childbirth.	24-2	2016.01.19	Diverse Service Support Stage (2013-2021)	Hybrid	Policy support	Service Support	Fertility Services
25	Notification of a new round of activities to create advanced organizations for quality family planning services across the country	Implement a birth registration service system, optimize procedures, and fully promote online services.	25-3	2016.05.03	Diverse Service Support Stage (2013-2021)	Mandatory	Institutional measures	Service Support	Fertility Services
25	Notification of a new round of activities to create advanced organizations for quality family planning services across the country	Promote comprehensive services for eugenics and superior parenting, implement free pre-pregnancy eugenic health checks, strengthen maternal healthcare services and comprehensive birth defect prevention. Advance the standardized construction and management of maternal and child health and family planning service institutions, and enhance the capacity for critical care of pregnant women and newborn…	25-4	2016.05.03	Diverse Service Support Stage (2013-2021)	Mandatory	Institutional measures	Service Support	Fertility Services
25	Notification of a new round of activities to create advanced organizations for quality family planning services across the country	Enhance family development capacity, establish and improve family development policies including birth support, child rearing, and youth development, and encourage childbirth in accordance with policies.	25-1	2016.05.03	Diverse Service Support Stage (2013-2021)	Mandatory	Institutional measures	Service Support	Fertility Services
25	Notification of a new round of activities to create advanced organizations for quality family planning services across the country	Deeply promote the national population situation and basic national policy, and publicize the significant meaning of implementing the comprehensive two-child policy and promoting long-term balanced population development.	25-2	2016.05.03	Diverse Service Support Stage (2013-2021)	Hybrid	Advocacy activities	Other Support	Ideological support
26	Notification of a new round of activities to create advanced organizations for quality family planning services across the country	Health and family planning service institutions shall promptly provide nationally mandated basic public health services and basic family planning technical services to birth registration subjects, improving maternal and infant health levels. Facilitate the public in handling procedures for hospitalization delivery subsidies, maternity insurance, etc.	26-1	2016.05.20	Diverse Service Support Stage (2013-2021)	Mandatory	Regulations	Service Support	Fertility Services
26	Notification of a new round of activities to create advanced organizations for quality family planning services across the country	Strengthen supervision and inspection of the implementation of the birth registration service system, promptly summarize and promote good experiences, practices, and models; seriously hold accountable those who are ineffective, perfunctory, or engage in fraud.	26-2	2016.05.20	Diverse Service Support Stage (2013-2021)	Mandatory	Supervision and management	Service Support	Fertility Services
27	Opinions on further promoting the activity of promoting a new style of marriage and parenthood into ten thousand families during the “13th Five-Year Plan” period	Advocate for the establishment of breastfeeding rooms in public places and workplaces based on demand.	27-3	2016.07.29	Diverse Service Support Stage (2013-2021)	Hybrid	Policy support	Other Support	Comprehensive Support
27	Opinions on further promoting the activity of promoting a new style of marriage and parenthood into ten thousand families during the “13th Five-Year Plan” period	Promote high-quality maternal and child health services to improve maternal and child health levels.	27-1	2016.07.29	Diverse Service Support Stage (2013-2021)	Hybrid	Policy support	Service Support	Fertility Services
27	Opinions on further promoting the activity of promoting a new style of marriage and parenthood into ten thousand families during the “13th Five-Year Plan” period	Vigorously promote beneficial health and family planning policies, promote the Mother and Child Health Handbook, develop specialized health education plans focusing on scientific pregnancy preparation, maternal health care, safe delivery, and newborn safety.	27-2	2016.07.29	Diverse Service Support Stage (2013-2021)	Hybrid	Advocacy activities	Service Support	Fertility Services
28	Opinions on Strengthening Basic Medical Care Services for the Entire Childbearing Process	Process Adjust and expand maternal and child health service resources as soon as possible.	28-1	2016.10.14	Diverse Service Support Stage (2013-2021)	Hybrid	Policy support	Service Support	Fertility Services
28	Opinions on Strengthening Basic Medical Care Services for the Entire Childbearing Process	Key areas with a high demand for childbirth services can explore a graded filing system to rationalize triage and guide pregnant women to rationally choose a filing institution based on the results of risk assessment.	28-2	2016.10.14	Diverse Service Support Stage (2013-2021)	Mandatory	Institutional measures	Service Support	Fertility Services
28	Opinions on Strengthening Basic Medical Care Services for the Entire Childbearing Process	Comprehensively strengthen the cultivation and utilization of urgently needed and scarce professional talents.	28-4	2016.10.14	Diverse Service Support Stage (2013-2021)	Hybrid	Policy support	Service Support	Fertility Services
28	Opinions on Strengthening Basic Medical Care Services for the Entire Childbearing Process	Medical institutions that provide midwifery services must actively set up consultation rooms for fertility services, conduct pre-pregnancy eugenic health examinations, and standardize the provision of services such as fertility assessment and guidance on scientific preparation for pregnancy, and tips on the risks of pregnancy.	28-5	2016.10.14	Diverse Service Support Stage (2013-2021)	Hybrid	Policy support	Service Support	Fertility Services
28	Opinions on Strengthening Basic Medical Care Services for the Entire Childbearing Process	Improve self-service equipment, provide convenient service facilities, and actively establish breastfeeding rooms in pediatric and child healthcare outpatient clinics.	28-6	2016.10.14	Diverse Service Support Stage (2013-2021)	Hybrid	Policy support	Service Support	Fertility Services
28	Opinions on Strengthening Basic Medical Care Services for the Entire Childbearing Process	Actively promoting the sinking of quality maternal and child health service resources.	28-3	2016.10.14	Diverse Service Support Stage (2013-2021)	Hybrid	Policy support	Service Support	Fertility Services
28	Opinions on Strengthening Basic Medical Care Services for the Entire Childbearing Process	Improve the maternal and child health service system.	28-7	2016.10.14	Diverse Service Support Stage (2013-2021)	Hybrid	Policy support	Other Support	Comprehensive Support
28	Opinions on Strengthening Basic Medical Care Services for the Entire Childbearing Process	Further improve the maternal and child health service system based on primary healthcare institutions, with maternal and child health institutions, family planning technical service institutions, and specialized women and children's hospitals as the main body, supported by large and medium-sized general hospitals and relevant research and teaching institutions, and supplemented by private hospita…	28-8	2016.10.14	Diverse Service Support Stage (2013-2021)	Mandatory	Institutional measures	Other Support	Comprehensive Support
28	Opinions on Strengthening Basic Medical Care Services for the Entire Childbearing Process	Encourage and guide social forces to establish high-level, scaled non-profit women and children's hospitals to meet the multi-level and diversified medical service needs of the people.	28-9	2016.10.14	Diverse Service Support Stage (2013-2021)	Voluntary	Relying on market institutions	Service Support	Fertility Services
28	Opinions on Strengthening Basic Medical Care Services for the Entire Childbearing Process	Strengthen supervision and law enforcement of maternal and infant healthcare technology, strictly control access for institutions and personnel, and standardize healthcare services related to maternal and child health. Focus on prenatal diagnosis technology, delivery technology, and assisted reproductive technology, establish a random inspection system. Urge medical institutions to implement the …	28-10	2016.10.14	Diverse Service Support Stage (2013-2021)	Mandatory	Supervision and management	Service Support	Fertility Services
29	Notification of Pilot Work on Analgesia in Childbirth	Standardize the diagnosis and treatment behaviors related to analgesia in childbirth, improve the level of analgesia in childbirth for parturients, improve the quality of perinatal medical services, and the committee decides to carry out pilot work on analgesia in childbirth nationwide	29-1	2018.11.15	Diverse Service Support Stage (2013-2021)	Mandatory	Administrative orders	Service Support	Fertility Services
29	Notification of Pilot Work on Analgesia in Childbirth	Give play to the leading and demonstration role of pilot hospitals, and promote the diagnosis and treatment of analgesia in childbirth nationwide step by step from point to area.	29-2	2018.11.15	Diverse Service Support Stage (2013-2021)	Mandatory	Administrative orders	Other Support	Comprehensive Support
29	Notification of Pilot Work on Analgesia in Childbirth	Establish relevant management systems for analgesia in childbirth, improve working mechanisms, optimize service processes, and improve the medical quality and safety of analgesia in childbirth	29-3	2018.11.15	Diverse Service Support Stage (2013-2021)	Mandatory	Supervision and management	Other Support	Comprehensive Support
29	Notification of Pilot Work on Analgesia in Childbirth	Strengthen health education for pregnant women and their families.	29-4	2018.11.15	Diverse Service Support Stage (2013-2021)	Hybrid	Advocacy activities	Service Support	Fertility Services
30	Implementing Opinions on Actions to Promote Family Health in the Service of Rural Revitalization	Carry out themed publicity campaigns on “good birth and good parenting for every family” to spread knowledge about health during pregnancy and child-rearing, and improve families' scientific parenting skills.	30-1	2019.09.04	Diverse Service Support Stage (2013-2021)	Hybrid	Advocacy activities	Other Support	Ideological support
30	Implementing Opinions on Actions to Promote Family Health in the Service of Rural Revitalization	Establish good birth and good parenting guidance centers to help solve problems related to infant care and early childhood development in rural areas.	30-2	2019.09.04	Diverse Service Support Stage (2013-2021)	Hybrid	Policy support	Service Support	Childcare Services
31	Notification of the issuance of the registration and filing of childcare institutions	Regulating the registration and record management of childcare institutions	31-1	2019.12.19	Diverse Service Support Stage (2013-2021)	Mandatory	Institutional measures	Service Support	Childcare Services
32	Notification on the work related to the resumption of child care in child care institutions	Strengthen daily health management of childcare institutions,	32-1	2020.06.15	Diverse Service Support Stage (2013-2021)	Mandatory	Administrative orders	Service Support	Childcare Services
32	Notification on the work related to the resumption of child care in child care institutions	proactively coordinate with departments such as personnel, civil affairs, and market regulation to expedite the registration and filing of childcare institutions.	32-2	2020.06.15	Diverse Service Support Stage (2013-2021)	Mandatory	Institutional measures	Service Support	Childcare Services
32	Notification on the work related to the resumption of child care in child care institutions	Based on local conditions, study and formulate supportive policies to promote the development of childcare institutions.	32-3	2020.06.15	Diverse Service Support Stage (2013-2021)	Hybrid	Policy support	Service Support	Childcare Services
33	Notification on the creation of national advanced organizations for quality family planning services	Implement maternity leave, breastfeeding leave, and postpartum leave, and encourage the trial implementation of parental leave.	33-1	2020.07.03	Diverse Service Support Stage (2013-2021)	Mandatory	Administrative orders	Other Support	Comprehensive Support
33	Notification on the creation of national advanced organizations for quality family planning services	Implement employment, social security, and medical insurance policies, combat employment discrimination, and legally protect the legitimate rights and interests of childbearing populations.	33-2	2020.07.03	Diverse Service Support Stage (2013-2021)	Mandatory	Administrative orders	Other Support	Employment Support
33	Notification on the creation of national advanced organizations for quality family planning services	Strengthen the allocation of public service resources such as maternal and infant facilities and children's activity venues in street communities to create a society that is friendly to childbirth and families.	33-3	2020.07.03	Diverse Service Support Stage (2013-2021)	Hybrid	Policy support	Service Support	Parenting guidance
33	Notification on the creation of national advanced organizations for quality family planning services	Provide accessible and inclusive parenting guidance services to families through various forms and means.	33-4	2020.07.03	Diverse Service Support Stage (2013-2021)	Hybrid	Advocacy activities	Service Support	Parenting guidance
33	Notification on the creation of national advanced organizations for quality family planning services	When constructing new residential areas or renovating old residential areas, build infant care facilities commensurate with the scale of the permanent population. In the construction of comprehensive community service facilities in urban and rural areas, consider the construction of infant care facilities to create a safe and suitable environment and conditions for infant care. Promote infant ear…	33-5	2020.07.03	Diverse Service Support Stage (2013-2021)	Hybrid	Policy support	Service Support	Childcare Services
33	Notification on the creation of national advanced organizations for quality family planning services	Encourage social forces to actively participate in the development of various types of childcare institutions and prioritize the development of inclusive childcare services. Support enterprises and organizations in utilizing their own premises and funds to provide welfare-oriented infant care services for employees at the workplace.	33-6	2020.07.03	Diverse Service Support Stage (2013-2021)	Voluntary	Relying on market institutions	Service Support	Parenting guidance
33	Notification on the creation of national advanced organizations for quality family planning services	Relevant departments shall, within their respective responsibilities, strengthen publicity, education, guidance, supervision, and management of infant care services to ensure the safety and health of infants.	33-7	2020.07.03	Diverse Service Support Stage (2013-2021)	Hybrid	Advocacy activities	Service Support	Parenting guidance
33	Notification on the creation of national advanced organizations for quality family planning services	Fully implement policies such as maternity leave and paternity leave, and implement breastfeeding leave and provide childbirth allowances in accordance with regulations.	33-8	2020.07.03	Diverse Service Support Stage (2013-2021)	Mandatory	Supervision and management	Financial Support	Maternity Insurance
33	Notification on the creation of national advanced organizations for quality family planning services	Urge organizations to provide flexible working hours and necessary accommodations for pregnant and breastfeeding women.	33-9	2020.07.03	Diverse Service Support Stage (2013-2021)	Mandatory	Supervision and management	Other Support	Employment Support
33	Notification on the creation of national advanced organizations for quality family planning services	Public places and employers that should be equipped with facilities for mothers and infants should basically establish standardized facilities for mothers and infants.	33-10	2020.07.03	Diverse Service Support Stage (2013-2021)	Mandatory	Administrative orders	Service Support	Parenting guidance
33	Notification on the creation of national advanced organizations for quality family planning services	The institutions and personnel responsible for the development and management of infant care services should be clearly defined, work funds should be secured, and supporting preferential support policies should be improved.	33-11	2020.07.03	Diverse Service Support Stage (2013-2021)	Hybrid	Policy support	Service Support	Childcare Services
33	Notification on the creation of national advanced organizations for quality family planning services	The development of various types of childcare institutions should be standardized, with priority given to the development of inclusive childcare services.	33-12	2020.07.03	Diverse Service Support Stage (2013-2021)	Mandatory	Administrative orders	Service Support	Childcare Services
34	Notification of the issuance of guidelines for the prevention of injuries to infants and young children in childcare facilities	Childcare institutions should do their best to keep babies and toddlers safe and healthy, and really work on preventing injuries.	34-1	2021.01.12	Diverse Service Support Stage (2013-2021)	Mandatory	Regulations	Service Support	Childcare Services
34	Notification of the issuance of guidelines for the prevention of injuries to infants and young children in childcare facilities	Check for and get rid of any safety hazards in childcare institutions to make the environment safer. Standardize and improve how babies and toddlers are looked after.	34-2	2021.01.12	Diverse Service Support Stage (2013-2021)	Hybrid	Policy support	Service Support	Childcare Services
34	Notification of the issuance of guidelines for the prevention of injuries to infants and young children in childcare facilities	Make and follow rules to prevent road accidents involving babies and toddlers.	34-3	2021.01.12	Diverse Service Support Stage (2013-2021)	Mandatory	Institutional measures	Service Support	Childcare Services
35	Notification of the issuance of guidelines for childcare in childcare institutions	Guide childcare institutions to provide scientific and standardized care services for infants under three years of age.	35-1	2021.01.12	Diverse Service Support Stage (2013-2021)	Mandatory	Supervision and management	Service Support	Childcare Services
35	Notification of the issuance of guidelines for childcare in childcare institutions	Determine the appropriate scale of care based on facility conditions and allocate qualified childcare staff accordingly.	35-1	2021.01.12	Diverse Service Support Stage (2013-2021)	Mandatory	Regulations	Service Support	Childcare Services
35	Notification of the issuance of guidelines for childcare in childcare institutions	Create a suitable environment, reasonably arrange daily routines and activities, provide daily care, safe supervision, balanced nutrition, and early learning opportunities to promote the comprehensive physical and psychological development of infants and young children.	35-2	2021.01.12	Diverse Service Support Stage (2013-2021)	Mandatory	Regulations	Service Support	Childcare Services
35	Notification of the issuance of guidelines for childcare in childcare institutions	Respect the growth characteristics and patterns of infants and young children, pay attention to individual differences, and promote the comprehensive development of each infant and young child.	35-4	2021.01.12	Diverse Service Support Stage (2013-2021)	Mandatory	Regulations	Service Support	Childcare Services
35	Notification of the issuance of guidelines for childcare in childcare institutions	Maximize the protection of the safety and health of infants and young children, and effectively carry out safety protection, nutritional meals, disease prevention and control, and other work in childcare institutions.	35-5	2021.01.12	Diverse Service Support Stage (2013-2021)	Mandatory	Regulations	Service Support	Childcare Services
35	Notification of the issuance of guidelines for childcare in childcare institutions	Provide a supportive environment, sensitively observe infants and young children, understand their physiological and psychological needs, and respond in a timely, positive, and appropriate manner.	35-6	2021.01.12	Diverse Service Support Stage (2013-2021)	Mandatory	Regulations	Service Support	Childcare Services
35	Notification of the issuance of guidelines for childcare in childcare institutions	Arrange infants' and toddlers' daily lives and activities in accordance with national and local standards and regulations to meet their growth and development needs.	35-7	2021.01.12	Diverse Service Support Stage (2013-2021)	Mandatory	Regulations	Service Support	Childcare Services
35	Notification of the issuance of guidelines for childcare in childcare institutions	Childcare work in childcare institutions should follow the age-specific characteristics and individual differences of infants and toddlers, promoting their physical development and psychological growth through various means.	35-8	2021.01.12	Diverse Service Support Stage (2013-2021)	Voluntary	Relying on market institutions	Service Support	Childcare Services
35	Notification of the issuance of guidelines for childcare in childcare institutions	Provide furniture, utensils, toys, books, play materials, and safety precautions appropriate for the age of infants and toddlers.	35-9	2021.01.12	Diverse Service Support Stage (2013-2021)	Mandatory	Regulations	Service Support	Childcare Services
35	Notification of the issuance of guidelines for childcare in childcare institutions	Responsible for the daily care and activity organization of infants and toddlers, actively understanding and meeting their diverse developmental needs, treating each infant and toddler equally, and nurturing their healthy growth.	35-10	2021.01.12	Diverse Service Support Stage (2013-2021)	Mandatory	Regulations	Service Support	Childcare Services
35	Notification of the issuance of guidelines for childcare in childcare institutions	Reasonably arrange the daily routines and activities of infants and toddlers, including diet, hydration, toileting, hygiene, sleep, and play, to support their active exploration, hands-on experiences, interactive communication, and self-expression, thereby enriching their direct experiences.	35-11	2021.01.12	Diverse Service Support Stage (2013-2021)	Mandatory	Regulations	Service Support	Childcare Services
35	Notification of the issuance of guidelines for childcare in childcare institutions	Establish information management, health management, disease prevention and control, and safety protection monitoring systems. Develop emergency response plans for safety protection and infectious disease prevention. Ensure the cleanliness of indoor and outdoor environments to guarantee the safety and health of infants and toddlers.	35-12	2021.01.12	Diverse Service Support Stage (2013-2021)	Mandatory	Regulations	Service Support	Childcare Services
35	Notification of the issuance of guidelines for childcare in childcare institutions	Childcare institutions should collaborate closely with families and communities, fully integrate resources to support childcare work, promote scientific parenting concepts and methods to families and communities, provide care services and guidance, and help families enhance their scientific parenting capabilities.	35-13	2021.01.12	Diverse Service Support Stage (2013-2021)	Mandatory	Regulations	Service Support	Childcare Services
36	Notification on the implementation of the Decision on Optimizing Reproductive Policy for the Long-term Balanced Development of Population	Timely request the provincial People's Congress or its Standing Committee to revise the provincial (region, municipality) Population and Family Planning Regulations, focusing on revisions to provisions related to birth regulation, rewards and social security, universal childcare services, family planning services, and legal responsibilities.	36-1	2021.07.21	Holistic Inclusive Support Stage (2021 to present)	Mandatory	Administrative orders	Service Support	Fertility Services
36	Notification on the implementation of the Decision on Optimizing Reproductive Policy for the Long-term Balanced Development of Population	Abolish social maintenance fees, and review and abolish relevant penalty provisions, completely decoupling household registration, school enrollment, and employment from individual birth circumstances.	36-2	2021.07.21	Holistic Inclusive Support Stage (2021 to present)	Mandatory	Institutional measures	Service Support	Fertility Services
36	Notification on the implementation of the Decision on Optimizing Reproductive Policy for the Long-term Balanced Development of Population	Abolish social maintenance fees, clean up and abolish relevant penalty provisions, and completely decouple household registration, school enrollment, and employment from an individual's reproductive status.	36-3	2021.07.21	Holistic Inclusive Support Stage (2021 to present)	Mandatory	Penalties	Other Support	Comprehensive Support
36	Notification on the implementation of the Decision on Optimizing Reproductive Policy for the Long-term Balanced Development of Population	Adhere to the principle of legal unity, pay attention to coordination with higher-level laws, and ensure the smooth transition of reward and assistance measures and restrictive penalty measures before and after the implementation of the three-child policy.	36-4	2021.07.21	Holistic Inclusive Support Stage (2021 to present)	Mandatory	Institutional measures	Financial Support	Childcare Subsidies
36	Notification on the implementation of the Decision on Optimizing Reproductive Policy for the Long-term Balanced Development of Population	Improve the level of eugenics and childbirth services.	36-5	2021.07.21	Holistic Inclusive Support Stage (2021 to present)	Mandatory	Regulations	Service Support	Fertility Services
36	Notification on the implementation of the Decision on Optimizing Reproductive Policy for the Long-term Balanced Development of Population	Ensure children's health by implementing the Healthy Children Action Improvement Plan and the Breastfeeding Promotion Action, strengthening children's medical and health services, and promoting the construction of child-friendly hospitals.	36-6	2021.07.21	Holistic Inclusive Support Stage (2021 to present)	Mandatory	Regulations	Other Support	Comprehensive Support
36	Notification on the implementation of the Decision on Optimizing Reproductive Policy for the Long-term Balanced Development of Population	Conduct pregnancy risk screening, classify pregnant women based on pregnancy risk assessments, and strictly manage high-risk cases.	36-7	2021.07.21	Holistic Inclusive Support Stage (2021 to present)	Mandatory	Supervision and management	Service Support	Fertility Services
36	Notification on the implementation of the Decision on Optimizing Reproductive Policy for the Long-term Balanced Development of Population	Standardize the application of human assisted reproductive technologies, strengthen planning guidance, strictly approve technologies, enhance regulatory oversight of technical services, and ensure the standardized and orderly application of relevant technologies.	36-8	2021.07.21	Holistic Inclusive Support Stage (2021 to present)	Mandatory	Supervision and management	Service Support	Fertility Services
36	Notification on the implementation of the Decision on Optimizing Reproductive Policy for the Long-term Balanced Development of Population	Promote the development of inclusive childcare services.	36-9	2021.07.21	Holistic Inclusive Support Stage (2021 to present)	Mandatory	Regulations	Service Support	Childcare Services
36	Notification on the implementation of the Decision on Optimizing Reproductive Policy for the Long-term Balanced Development of Population	Implement the “14th Five-Year Plan” public childcare service capacity-building project and the inclusive childcare service special action plan, and expand central budgetary investments.	36-10	2021.07.21	Holistic Inclusive Support Stage (2021 to present)	Hybrid	Financial subsidies	Other Support	Comprehensive Support
36	Notification on the implementation of the Decision on Optimizing Reproductive Policy for the Long-term Balanced Development of Population	Support social forces in developing community childcare facilities and comprehensive childcare institutions. Encourage organizations with the necessary conditions to provide childcare services for their employees in the workplace.	36-11	2021.07.21	Holistic Inclusive Support Stage (2021 to present)	Voluntary	Relying on market institutions	Service Support	Childcare Services
36	Notification on the implementation of the Decision on Optimizing Reproductive Policy for the Long-term Balanced Development of Population	Continue to implement the current reward and assistance systems and preferential policies. Encourage local areas to explore the establishment of systems such as care leave for parents of only children.	36-13	2021.07.21	Holistic Inclusive Support Stage (2021 to present)	Mandatory	Regulations	Service Support	Fertility Services
36	Notification on the implementation of the Decision on Optimizing Reproductive Policy for the Long-term Balanced Development of Population	Review the performance of the investment and use of inclusive childcare funds, understand the scale and structure of fund receipts and expenditures, and promote the development of an inclusive childcare service system.	36-14	2021.07.21	Holistic Inclusive Support Stage (2021 to present)	Hybrid	Advocacy activities	Service Support	Fertility Services
36	Notification on the implementation of the Decision on Optimizing Reproductive Policy for the Long-term Balanced Development of Population	Health and wellness departments at all levels should coordinate the overall planning of job training for childcare institution managers and childcare workers, and conduct training in batches.	36-12	2021.07.21	Holistic Inclusive Support Stage (2021 to present)	Mandatory	Institutional measures	Time Support	Paternity Leave
37	Notification of the issuance of the training syllabus for heads of childcare institutions	Health and wellness departments at all levels should strengthen supervision of training institutions for childcare institution managers and childcare staff, establish a regular assessment mechanism, and form a dynamic management system with competitive entry and exit mechanisms.	37-1	2021.08.19	Holistic Inclusive Support Stage (2021 to present)	Mandatory	Regulations	Service Support	Childcare Services
37	Notification of the issuance of the training syllabus for heads of childcare institutions	Citizens have the right to procreate and the obligation to implement family planning in accordance with the law. Both spouses bear joint responsibility in implementing family planning.	37-2	2021.08.19	Holistic Inclusive Support Stage (2021 to present)	Voluntary	Relying on education institutions	Service Support	Childcare Services
37	Notification of the issuance of the training syllabus for heads of childcare institutions	Health authorities at all levels must strengthen the supervision of institutions that train heads of childcare facilities and caregivers, and establish a mechanism for regular assessment, forming a mechanism for dynamic management and competition management with entry and exit.	37-3	2021.08.19	Holistic Inclusive Support Stage (2021 to present)	Mandatory	Supervision and management	Service Support	Childcare Services
38	Guidance on improving the birth registration system	Improving the birth registration system.	38-1	2021.12.09	Holistic Inclusive Support Stage (2021 to present)	Mandatory	Institutional measures	Service Support	Fertility Services
38	Guidance on improving the birth registration system	Improve the birth registration process, simplify the requirements for birth registration, and fully implement online processing.	38-2	2021.12.09	Holistic Inclusive Support Stage (2021 to present)	Mandatory	Institutional measures	Service Support	Fertility Services
38	Guidance on improving the birth registration system	Give full play to the information-guiding role of childbirth registration, dynamically grasp the public's fertility status and service needs, and provide timely childbirth counseling and guidance, folic acid supplementation, pre-pregnancy eugenic health checkups, maternal health management, preventive inoculation, infant and toddler care, children's health management, and other related services.	38-3	2021.12.09	Holistic Inclusive Support Stage (2021 to present)	Mandatory	Regulations	Service Support	Fertility Services
38	Guidance on improving the birth registration system	Health departments at all levels should attach great importance to improving the birth registration system, treating it as an important element of optimizing fertility policy and “I do practical things for the masses,” strengthening organizational leadership, promoting reform and innovation in light of local realities, and improving timeliness and accuracy.	38-4	2021.12.09	Holistic Inclusive Support Stage (2021 to present)	Mandatory	Institutional measures	Service Support	Fertility Services
38	Guidance on improving the birth registration system	They should optimize the integration of health service resources, strengthen grass-roots network and team-building, enhance publicity and training, do a good job of articulating policies, improve work efficiency, safeguard the legitimate rights and interests of the public, and maximize convenience and benefit to the public.	38-5	2021.12.09	Holistic Inclusive Support Stage (2021 to present)	Mandatory	Regulations	Service Support	Fertility Services
38	Guidance on improving the birth registration system	Strengthening supervision and guidance on the implementation of the birth registration system, and summarizing and promoting good experiences, practices and examples in a timely manner.	38-6	2021.12.09	Holistic Inclusive Support Stage (2021 to present)	Mandatory	Supervision and management	Service Support	Fertility Services
39	Notification of the issuance of guidelines for the construction of comprehensive childcare service centers	Provide technical guidance for the construction of integrated service centers for child care.	39-1	2021.12.30	Holistic Inclusive Support Stage (2021 to present)	Hybrid	Policy support	Service Support	Childcare Services
40	Notification on the Recommendation and Declaration of the First Batch of National Infant and Toddler Care Service Demonstration Cities	A joint conference system for the development of infant and toddler care services has been established at the prefecture and municipal levels, and childcare services have been incorporated into people's livelihood projects or practical livelihood projects.	40-1	2022.04.27	Holistic Inclusive Support Stage (2021 to present)	Mandatory	Institutional measures	Service Support	Childcare Services
40	Notification on the Recommendation and Declaration of the First Batch of National Infant and Toddler Care Service Demonstration Cities	The development of inclusive childcare services has been incorporated into the 14th Five-Year Plan for the economic and social development of cities, and overall solutions have been formulated and implemented.	40-2	2022.04.27	Holistic Inclusive Support Stage (2021 to present)	Mandatory	Institutional measures	Service Support	Childcare Services
40	Notification on the Recommendation and Declaration of the First Batch of National Infant and Toddler Care Service Demonstration Cities	Introducing specific measures such as operating subsidies and construction subsidies for childcare institutions.	40-3	2022.04.27	Holistic Inclusive Support Stage (2021 to present)	Hybrid	Financial subsidies	Service Support	Childcare Services
40	Notification on the Recommendation and Declaration of the First Batch of National Infant and Toddler Care Service Demonstration Cities	Implementing preferential tax policies to support the development of community-based childcare services.	40-4	2022.04.27	Holistic Inclusive Support Stage (2021 to present)	Hybrid	Tax relief	Service Support	Childcare Services
40	Notification on the Recommendation and Declaration of the First Batch of National Infant and Toddler Care Service Demonstration Cities	Establishing specialties related to infant and childcare services in higher education institutions and vocational colleges and universities, and including childcare service personnel as an urgently needed and in short supply occupation (type of work) in their training plans.	40-5	2022.04.27	Holistic Inclusive Support Stage (2021 to present)	Voluntary	Relying on education institutions	Service Support	Childcare Services
40	Notification on the Recommendation and Declaration of the First Batch of National Infant and Toddler Care Service Demonstration Cities	Establishing an emergency response mechanism for special circumstances, such as the closure of childcare facilities, and introducing relief policies, such as rent subsidies and staffing grants, in response to the impact of the new Crown Pneumonia epidemic.	40-6	2022.04.27	Holistic Inclusive Support Stage (2021 to present)	Hybrid	Financial subsidies	Service Support	Childcare Services
40	Notification on the Recommendation and Declaration of the First Batch of National Infant and Toddler Care Service Demonstration Cities	Vigorously developing the “integration of medical care and education”, and strengthening professional services and guidance for child health care in the promotion of childcare services.	40-7	2022.04.27	Holistic Inclusive Support Stage (2021 to present)	Hybrid	Policy support	Service Support	Childcare Services
40	Notification on the Recommendation and Declaration of the First Batch of National Infant and Toddler Care Service Demonstration Cities	Policies and measures have been introduced and implemented to provide guidance and services for scientific childcare for families, and to improve the ability of families to care for infants and young children.	40-8	2022.04.27	Holistic Inclusive Support Stage (2021 to present)	Mandatory	Institutional measures	Service Support	Parenting guidance
40	Notification on the Recommendation and Declaration of the First Batch of National Infant and Toddler Care Service Demonstration Cities	Increasing support for infant and toddler care services in rural areas, focusing on the early development of children in difficult circumstances and left-behind children.	40-9	2022.04.27	Holistic Inclusive Support Stage (2021 to present)	Hybrid	Policy support	Service Support	Childcare Services
40	Notification on the Recommendation and Declaration of the First Batch of National Infant and Toddler Care Service Demonstration Cities	A series of normative documents, including the Fire Safety Guidelines for Childcare Facilities (for Trial Implementation), have been strictly implemented, and there have been no responsible safety accidents involving infant and toddler care services in the past three years.	40-10	2022.04.27	Holistic Inclusive Support Stage (2021 to present)	Mandatory	Penalties	Service Support	Childcare Services
41	Notification of the issuance of a code of professional conduct for childcare practitioners	To build a childcare service team that is of high moral character, compassionate, dedicated and well-qualified.	41-1	2022.11.23	Holistic Inclusive Support Stage (2021 to present)	Mandatory	Regulations	Service Support	Childcare Services
41	Notification of the issuance of a code of professional conduct for childcare practitioners	Further enhance the sense of responsibility, mission and honor of childcare practitioners, and standardize professional behavior.	41-2	2022.11.23	Holistic Inclusive Support Stage (2021 to present)	Mandatory	Regulations	Service Support	Childcare Services
41	Notification of the issuance of a code of professional conduct for childcare practitioners	Provide scientific childcare service care. We follow the laws of growth of infants and toddlers, reasonably arrange daily life and play activities, and support infants and toddlers to take the initiative in exploring, operating and experiencing, interacting and communicating, and expressing themselves. It shall not carry out activities that are beyond the capacity of infants and toddlers to accep…	41-3	2022.11.23	Holistic Inclusive Support Stage (2021 to present)	Mandatory	Regulations	Service Support	Childcare Services
42	Notification of the issuance of a code of practice for the management of childcare institutions	We'll stick to the principles of policy guidance, universal access, safety and health, scientific standards, and local management to really get social forces involved and grow childcare services.	42-1	2019.10.08	Diverse Service Support Stage (2013-2021)	Hybrid	Policy support	Service Support	Childcare Services
42	Notification of the issuance of a code of practice for the management of childcare institutions	The establishment of childcare institutions should comprehensively consider the development characteristics of urban and rural areas, and be scientifically planned and reasonably laid out based on the level of socio-economic development, existing infrastructure, and public demand.	42-2	2019.10.08	Diverse Service Support Stage (2013-2021)	Hybrid	Policy support	Service Support	Childcare Services
42	Notification of the issuance of a code of practice for the management of childcare institutions	Newly constructed residential areas should plan and build child-care facilities that are appropriate to the size of the resident population. Older urban areas and established residential areas should take a variety of approaches to improve child-care facilities and meet the needs of residents.	42-3	2019.10.08	Diverse Service Support Stage (2013-2021)	Mandatory	Administrative orders	Service Support	Childcare Services
42	Notification of the issuance of a code of practice for the management of childcare institutions	The construction of urban child-care facilities should give full consideration to the care service needs of infants and toddlers accompanying migrant workers to the cities.	42-4	2019.10.08	Diverse Service Support Stage (2013-2021)	Voluntary	Relying on market institutions	Service Support	Childcare Services
42	Notification of the issuance of a code of practice for the management of childcare institutions	In the construction of comprehensive service facilities in rural communities, consideration should be given to the construction of childcare facilities.	42-5	2019.10.08	Diverse Service Support Stage (2013-2021)	Voluntary	Relying on market institutions	Service Support	Childcare Services
42	Notification of the issuance of a code of practice for the management of childcare institutions	Employing organizations are being supported to provide welfare childcare services for their employees in the workplace, either individually or jointly with other organizations, and, where possible, these services may be open to nearby residents.	42-6	2019.10.08	Diverse Service Support Stage (2013-2021)	Voluntary	Relying on market institutions	Service Support	Childcare Services
42	Notification of the issuance of a code of practice for the management of childcare institutions	Encouragement is being given to the construction of improved child-care institutions in industrial agglomerations and employing organizations with dense employment populations, through market-oriented methods and in a variety of forms, such as public-private and private-private-run, privately-run and privately-assisted.	42-7	2019.10.08	Diverse Service Support Stage (2013-2021)	Voluntary	Relying on market institutions	Service Support	Childcare Services
42	Notification of the issuance of a code of practice for the management of childcare institutions	The functions of public service facilities in urban and rural communities for the care of infants and young children should be brought into full play, and the functional connection between community child-care institutions and community service centers (stations), as well as community health, cultural and sports facilities, should be strengthened.	42-8	2019.10.08	Diverse Service Support Stage (2013-2021)	Voluntary	Relying on Community	Service Support	Childcare Services
43	Notification on the work related to child care institutions	Local health administrations should, in accordance with the unified deployment of local party committees and governments, effectively play a leading role in actively coordinating with relevant departments in accordance with their respective responsibilities, and strengthen the supervision and management of childcare institutions.	43-1	2020.01.28	Diverse Service Support Stage (2013-2021)	Mandatory	Supervision and management	Service Support	Childcare Services
43	Notification on the work related to child care institutions	Guidance for various types of childcare institutions may suspend the collection of nursery and childcare services in accordance with the law, and the specific time for resumption of childcare will be determined in accordance with the actual situation.	43-2	2020.01.28	Diverse Service Support Stage (2013-2021)	Voluntary	Relying on market institutions	Service Support	Childcare Services
43	Notification on the work related to child care institutions	Early childhood education institutions and parent-child gardens for infants and toddlers under the age of 3 are instructed to suspend offline training activities and encourage the use of the Internet and other information-based means to provide services.	43-3	2020.01.28	Diverse Service Support Stage (2013-2021)	Voluntary	Relying on market institutions	Service Support	Childcare Services
44	Guiding Opinions on Improving Supportive Measures for Active Childbirth	Through the support and guidance of investment within the central budget, it is implementing capacity-building projects for public childcare services and special initiatives for inclusive childcare services, and driving local government infrastructure investment and social investment.	44-1	2022.07.25	Holistic Inclusive Support Stage (2021 to present)	Hybrid	Financial subsidies	Service Support	Childcare Services
44	Guiding Opinions on Improving Supportive Measures for Active Childbirth	Fees of public childcare institutions are set by local governments, and supervision of fees of universal childcare institutions is strengthened.	44-2	2022.07.25	Holistic Inclusive Support Stage (2021 to present)	Mandatory	Supervision and management	Service Support	Childcare Services
44	Guiding Opinions on Improving Supportive Measures for Active Childbirth	Expanding the functions of community childcare services and improving basic public service facilities such as infant and childcare facilities.	44-3	2022.07.25	Holistic Inclusive Support Stage (2021 to present)	Hybrid	Policy support	Service Support	Childcare Services
44	Guiding Opinions on Improving Supportive Measures for Active Childbirth	Supporting organizations in a position to do so to provide welfare childcare services for their employees.	44-4	2022.07.25	Holistic Inclusive Support Stage (2021 to present)	Voluntary	Relying on market institutions	Service Support	Childcare Services
44	Guiding Opinions on Improving Supportive Measures for Active Childbirth	Accelerating the development and introduction of measures for the management of family child-care centers. On the basis of meeting the requirements for universal preschool education, kindergartens in a position to do so are encouraged and supported to enroll children between the ages of 2 and 3.	44-5	2022.07.25	Holistic Inclusive Support Stage (2021 to present)	Hybrid	Policy support	Service Support	Childcare Services
44	Guiding Opinions on Improving Supportive Measures for Active Childbirth	During the Fourteenth Five-Year Plan period, the scope of child-care construction projects will be broadened, and investment within the central budget will be increased to subsidize construction.	44-6	2022.07.25	Holistic Inclusive Support Stage (2021 to present)	Hybrid	Financial subsidies	Service Support	Childcare Services
44	Guiding Opinions on Improving Supportive Measures for Active Childbirth	The scientific layout of comprehensive community service facilities and the implementation of preferential tax and fee policies for the development of community childcare services.	44-7	2022.07.25	Holistic Inclusive Support Stage (2021 to present)	Hybrid	Tax relief	Service Support	Childcare Services
44	Guiding Opinions on Improving Supportive Measures for Active Childbirth	Improving policies on land, housing, finance, finance and talent, and encouraging local support for inclusive childcare facilities.	44-8	2022.07.25	Holistic Inclusive Support Stage (2021 to present)	Hybrid	Policy support	Service Support	Childcare Services
44	Guiding Opinions on Improving Supportive Measures for Active Childbirth	Water, electricity, gas and heat used by child-care institutions are implemented in accordance with the prices of residential living categories.	44-9	2022.07.25	Holistic Inclusive Support Stage (2021 to present)	Hybrid	Tax relief	Service Support	Childcare Services
44	Guiding Opinions on Improving Supportive Measures for Active Childbirth	Social capital is encouraged to set up funds for the development of childcare services and to provide credit enhancement support to the childcare industry.	44-10	2022.07.25	Holistic Inclusive Support Stage (2021 to present)	Voluntary	Relying on market institutions	Service Support	Childcare Services
44	Guiding Opinions on Improving Supportive Measures for Active Childbirth	Establishing an emergency response mechanism for special circumstances, such as the closure of child-care facilities, and implementing policies to relieve the hardship of child-care enterprises during epidemics.	44-11	2022.07.25	Holistic Inclusive Support Stage (2021 to present)	Mandatory	Institutional measures	Service Support	Childcare Services
44	Guiding Opinions on Improving Supportive Measures for Active Childbirth	In-depth efforts will be made to create national model cities for infant and toddler care services, and to form a number of typical experiences that can be replicated and popularized.	44-12	2022.07.25	Holistic Inclusive Support Stage (2021 to present)	Hybrid	Advocacy activities	Service Support	Childcare Services
44	Guiding Opinions on Improving Supportive Measures for Active Childbirth	It is studying the formulation of systems and norms related to childcare services, and vigorously developing various forms of childcare services.	44-13	2022.07.25	Holistic Inclusive Support Stage (2021 to present)	Mandatory	Institutional measures	Service Support	Childcare Services
44	Guiding Opinions on Improving Supportive Measures for Active Childbirth	General colleges and universities and vocational colleges with the necessary conditions are encouraged to offer specialties related to child-care services, and to accelerate the training of professionals.	44-14	2022.07.25	Holistic Inclusive Support Stage (2021 to present)	Voluntary	Relying on education institutions	Service Support	Childcare Services
44	Guiding Opinions on Improving Supportive Measures for Active Childbirth	A professional qualification access system for childcare practitioners is gradually being implemented in accordance with the law. Deepen the implementation of the recreational vocational skills training program, and strengthen the skills training of personnel in childcare positions.	44-15	2022.07.25	Holistic Inclusive Support Stage (2021 to present)	Mandatory	Institutional measures	Service Support	Childcare Services
44	Guiding Opinions on Improving Supportive Measures for Active Childbirth	Medical and healthcare institutions at all levels, disease prevention and control institutions and other organizations should strengthen operational guidance, consulting services, supervision and inspection of healthcare work in childcare institutions, prevent and control infectious diseases, reduce the incidence of common diseases, and safeguard the physical and mental health of infants and youn…	44-16	2022.07.25	Holistic Inclusive Support Stage (2021 to present)	Voluntary	Relying on market institutions	Service Support	Childcare Services
44	Guiding Opinions on Improving Supportive Measures for Active Childbirth	A series of normative documents, such as fire safety guidelines for childcare institutions, have been strictly implemented, and comprehensive supervision by the sector has been strengthened to prevent safety accidents. Strengthening social supervision and promoting industry self-regulation.	44-17	2022.07.25	Holistic Inclusive Support Stage (2021 to present)	Mandatory	Supervision and management	Service Support	Childcare Services
44	Guiding Opinions on Improving Supportive Measures for Active Childbirth	The State has standardized and improved policies for the payment of maternity benefits under maternity insurance, strengthened the role of maternity insurance in safeguarding the medical expenses and maternity benefits of insured female workers, and guaranteed the safety of the maternity insurance fund. Where conditions are conducive, places may explore the possibility of synchronizing the partic…	44-19	2022.07.25	Holistic Inclusive Support Stage (2021 to present)	Mandatory	Institutional measures	Financial Support	Maternity Insurance
44	Guiding Opinions on Improving Supportive Measures for Active Childbirth	Measures to support the promotion of active childbearing in public rental housing are being further improved; when public rental housing is allocated in various places, appropriate care may be taken in the selection of household types for eligible families with minor children, depending on the number of minor children they have.	44-20	2022.07.25	Holistic Inclusive Support Stage (2021 to present)	Hybrid	Policy support	Other Support	Housing Support
44	Guiding Opinions on Improving Supportive Measures for Active Childbirth	The housing policy is tilted in favor of multi-child families; multi-child families that do not own and rent housing in the contributing cities can withdraw their housing provident funds in accordance with the actual rent expenditure.	44-21	2022.07.25	Holistic Inclusive Support Stage (2021 to present)	Hybrid	Policy support	Other Support	Housing Support
44	Guiding Opinions on Improving Supportive Measures for Active Childbirth	For multi-child families purchasing their first self-occupied housing, cities with the conditions can give appropriate increases in the amount of loans from the housing provident funds and other relevant support policies.	44-22	2022.07.25	Holistic Inclusive Support Stage (2021 to present)	Hybrid	Policy support	Other Support	Housing Support
44	Guiding Opinions on Improving Supportive Measures for Active Childbirth	Developing the longterm rental housing market, increasing the supply of longterm rental housing through multiple channels, and promoting the equalization of rental and purchase rights.	44-23	2022.07.25	Holistic Inclusive Support Stage (2021 to present)	Hybrid	Policy support	Other Support	Housing Support
44	Guiding Opinions on Improving Supportive Measures for Active Childbirth	Implementing the policy of special additional deduction for personal income tax on the expenses of caring for infants and young children under the age of 3.	44-24	2022.07.25	Holistic Inclusive Support Stage (2021 to present)	Hybrid	Tax relief	Financial Support	Tax Incentives
44	Guiding Opinions on Improving Supportive Measures for Active Childbirth	Establishing an incentive mechanism for organizations that protect employees' maternity rights and interests in accordance with the law.	44-25	2022.07.25	Holistic Inclusive Support Stage (2021 to present)	Hybrid	Policy support	Other Support	Employment Support
44	Guiding Opinions on Improving Supportive Measures for Active Childbirth	Increasing financial support for enterprises providing maternal and child care and childcare services, as well as related vocational training and the production of consumer goods.	44-26	2022.07.25	Holistic Inclusive Support Stage (2021 to present)	Hybrid	Financial subsidies	Financial Support	Financial Incentives
44	Guiding Opinions on Improving Supportive Measures for Active Childbirth	Employers can implement flexible working hours and remote work to assist employees caring for their children.	44-27	2022.07.25	Holistic Inclusive Support Stage (2021 to present)	Voluntary	Relying on market institutions	Other Support	Employment Support
44	Guiding Opinions on Improving Supportive Measures for Active Childbirth	Promoting organizations to incorporate measures to help workers balance work and family relations into the terms of collective contracts and special collective contracts for the protection of the rights and interests of female workers.	44-28	2022.07.25	Holistic Inclusive Support Stage (2021 to present)	Mandatory	Institutional measures	Other Support	Employment Support
44	Guiding Opinions on Improving Supportive Measures for Active Childbirth	Implementing actions to promote breastfeeding. Organizations with a large number of female workers should establish maternity lounges and breastfeeding rooms, and equip them with the necessary mother-and-child service facilities, so as to better meet the needs of female workers during pregnancy, childbirth and breastfeeding. Employers, schools, communities and organizations with the means to do s…	44-29	2022.07.25	Holistic Inclusive Support Stage (2021 to present)	Voluntary	Relying on market institutions	Other Support	Employment Support
44	Guiding Opinions on Improving Supportive Measures for Active Childbirth	Promoting the improvement of systems and mechanisms for promoting women's employment, and strengthening vocational skills training for female workers, especially those who have given birth and are re-employed.	44-30	2022.07.25	Holistic Inclusive Support Stage (2021 to present)	Mandatory	Institutional measures	Other Support	Employment Support
44	Guiding Opinions on Improving Supportive Measures for Active Childbirth	Supervising organizations to implement, in accordance with the law, special labour protection for female workers during pregnancy, childbirth and breastfeeding in terms of working hours, wages and labour intensity.	44-31	2022.07.25	Holistic Inclusive Support Stage (2021 to present)	Mandatory	Supervision and management	Other Support	Employment Support
44	Guiding Opinions on Improving Supportive Measures for Active Childbirth	Advocating age-appropriate marriage and parenthood, optimal childbearing, respect for the social value of childbearing, respect for parents, prioritization of children, and sharing of childcare responsibilities between husband and wife. Advocating positive concepts of marriage and parenthood, and creating a birth-friendly social environment.	44-32	2022.07.25	Holistic Inclusive Support Stage (2021 to present)	Hybrid	Advocacy activities	Other Support	Ideological support
44	Guiding Opinions on Improving Supportive Measures for Active Childbirth	Optimizing the maternity leave system.	44-18	2022.07.25	Holistic Inclusive Support Stage (2021 to present)	Mandatory	Administrative orders	Time Support	Maternity leave
45	Notification of the creation of a national model city for infant and toddler care services	Develop scientific parenting public welfare courses, parent education classes, and other programs to provide internet-based live interactive family parenting services.	45-16	2021.04.30	Diverse Service Support Stage (2013-2021)	Hybrid	Advocacy activities	Service Support	Childcare Services
45	Notification of the creation of a national model city for infant and toddler care services	With the goal of meeting the public's demand for infant care services, prioritize inclusive services, establish and improve a policy and legal framework, standards and norms system, and service supply system to promote the development of infant care services, mobilize the enthusiasm of social forces, conduct infant care services in various forms, and explore a set of practical and effective polic…	45-1	2021.04.30	Diverse Service Support Stage (2013-2021)	Hybrid	Policy support	Service Support	Childcare Services
45	Notification of the creation of a national model city for infant and toddler care services	Incorporate infant care services into the national economic and social development plan, formulate a specialized plan or implementation scheme for the construction of the infant care service system during the 14th Five-Year Plan period, and clarify the objectives, tasks, funding sources, and operational models for the construction of the infant care service system.	45-2	2021.04.30	Diverse Service Support Stage (2013-2021)	Mandatory	Administrative orders	Service Support	Childcare Services
45	Notification of the creation of a national model city for infant and toddler care services	Develop an integrated solution for the elderly and children, strengthen implementation, and evaluate the quality and implementation of the plan as an important aspect of assessment.	45-3	2021.04.30	Diverse Service Support Stage (2013-2021)	Mandatory	Administrative orders	Service Support	Childcare Services
45	Notification of the creation of a national model city for infant and toddler care services	Comprehensively utilize support policies in areas such as planning, land use, housing, finance, investment, financing, and talent to vigorously develop affordable and accessible inclusive childcare services.	45-4	2021.04.30	Diverse Service Support Stage (2013-2021)	Hybrid	Policy support	Service Support	Childcare Services
45	Notification of the creation of a national model city for infant and toddler care services	Ensure that childcare land requirements are included in the annual land supply plan and allocated in reasonable locations.	45-5	2021.04.30	Diverse Service Support Stage (2013-2021)	Hybrid	Policy support	Service Support	Childcare Services
45	Notification of the creation of a national model city for infant and toddler care services	Ensure that all tax and fee preferential policies for childcare services are fully and promptly implemented for market entities, and provide social insurance subsidies to childcare institutions that hire eligible workers in accordance with regulations.	45-6	2021.04.30	Diverse Service Support Stage (2013-2021)	Hybrid	Tax relief	Service Support	Childcare Services
45	Notification of the creation of a national model city for infant and toddler care services	Strengthen the development of disciplines related to infant development and health management, infant care, and related fields, and cultivate professional talent in these areas.	45-7	2021.04.30	Diverse Service Support Stage (2013-2021)	Voluntary	Relying on education institutions	Service Support	Childcare Services
45	Notification of the creation of a national model city for infant and toddler care services	Support insurance institutions in developing relevant liability insurance and insurance related to childcare institution operations.	45-8	2021.04.30	Diverse Service Support Stage (2013-2021)	Voluntary	Relying on market institutions	Service Support	Childcare Services
45	Notification of the creation of a national model city for infant and toddler care services	Provide regular, inclusive, and accessible parenting guidance to infant and toddler families through home visits, parent-child activities, and parent education classes to enhance family scientific parenting capabilities.	45-10	2021.04.30	Diverse Service Support Stage (2013-2021)	Hybrid	Advocacy activities	Service Support	Childcare Services
45	Notification of the creation of a national model city for infant and toddler care services	Include infant and toddler care within the scope of urban and rural community services, strengthen the functional integration of community infant and toddler care facilities with community health facilities, and encourage the development of family-based mutual aid services.	45-11	2021.04.30	Diverse Service Support Stage (2013-2021)	Voluntary	Relying on Community	Service Support	Childcare Services
45	Notification of the creation of a national model city for infant and toddler care services	New residential communities should be planned, constructed, inspected, and delivered simultaneously with infant care facilities. The construction of infant care facilities should be integrated into efforts to address shortcomings in urban residential community development and the renovation of old urban neighborhoods.	45-12	2021.04.30	Diverse Service Support Stage (2013-2021)	Hybrid	Policy support	Service Support	Childcare Services
45	Notification of the creation of a national model city for infant and toddler care services	Develop a centralized management and operation network for childcare services, establish a number of affordable childcare institutions with guiding functions, and support industrial parks, organizations, and other entities in providing welfare-based childcare services at workplaces. The infant enrollment rate and the number of childcare slots per thousand people should exceed the provincial avera…	45-13	2021.04.30	Diverse Service Support Stage (2013-2021)	Voluntary	Relying on market institutions	Service Support	Childcare Services
45	Notification of the creation of a national model city for infant and toddler care services	Deepening the integration of medical care and childcare, strengthening business guidance and personnel training for health care work in childcare institutions.	45-14	2021.04.30	Diverse Service Support Stage (2013-2021)	Hybrid	Advocacy activities	Service Support	Childcare Services
45	Notification of the creation of a national model city for infant and toddler care services	Fully utilizing internet, big data, IoT, and AI technologies to develop and apply infant care service information management systems, promoting “internet plus childcare services,” and supporting the platform-based development of high-quality childcare institutions.	45-15	2021.04.30	Diverse Service Support Stage (2013-2021)	Voluntary	Relying on market institutions	Service Support	Childcare Services
45	Notification of the creation of a national model city for infant and toddler care services	Strengthening the construction and renovation of public facilities for mothers and infants, establishing green channels, and providing convenient conditions for infant travel, breastfeeding, and other needs. Cultivate national brands in industries such as childcare services, infant formula and dairy products, and animation design and production.	45-17	2021.04.30	Diverse Service Support Stage (2013-2021)	Voluntary	Relying on market institutions	Service Support	Childcare Services
45	Notification of the creation of a national model city for infant and toddler care services	Implement the government's regulatory responsibilities in institutional development, industry planning, and administrative enforcement. Strengthen interdepartmental coordination, with the health administration department taking the lead, and relevant departments performing regular supervision and inspection of childcare institutions according to their respective responsibilities.	45-18	2021.04.30	Diverse Service Support Stage (2013-2021)	Mandatory	Supervision and management	Service Support	Childcare Services
45	Notification of the creation of a national model city for infant and toddler care services	Improve the registration system, information disclosure system, and quality assessment system for childcare institutions, and implement the primary responsibility of childcare institutions for safety management.	45-19	2021.04.30	Diverse Service Support Stage (2013-2021)	Mandatory	Institutional measures	Service Support	Childcare Services
45	Notification of the creation of a national model city for infant and toddler care services	Leverage the roles of mass organizations and industry associations to strengthen publicity and education, enhance social supervision, and reinforce industry self-regulation.	45-20	2021.04.30	Diverse Service Support Stage (2013-2021)	Hybrid	Advocacy activities	Service Support	Childcare Services
45	Notification of the creation of a national model city for infant and toddler care services	Implement joint incentives for trustworthy entities and joint penalties for untrustworthy entities in accordance with the law, and establish a new regulatory mechanism based on credit. Childcare institutions should maintain high service quality and a good reputation, with high satisfaction levels among infant and toddler families and no safety incidents.	45-21	2021.04.30	Diverse Service Support Stage (2013-2021)	Mandatory	Supervision and management	Service Support	Childcare Services
45	Notification of the creation of a national model city for infant and toddler care services	Fully implement maternity leave policies and explore pilot programs for parenting leave and postpartum leave that are coordinated with infant and toddler care services.	45-9	2021.04.30	Diverse Service Support Stage (2013-2021)	Mandatory	Institutional measures	Time Support	Parental Leave
46	Notification on the issuance of the “14th Five-Year Plan” on Health Informatization for the Whole Population	Promoting “Internet + family doctor contracting service”, “Internet + maternal and child health”, “Internet + medical care service”, “Internet + child care service”, “Internet + nutritional health” and so on. “, ”Internet + nutritional health", etc., and improve the intelligence and specialization of health services for key populations.	46-1	2022.11.07	Holistic Inclusive Support Stage (2021 to present)	Hybrid	Policy support	Service Support	Childcare Services
46	Notification on the issuance of the “14th Five-Year Plan” on Health Informatization for the Whole Population	Continuing to deepen the cross-provincial coordination of administrative services such as birth registration, filing of voluntary medical activities, review of medical advertisements, and filing of hygiene and safety evaluation reports on sterilized products, so as to realize that enterprises and the public can do things in other places “immediately, online, nearby, and in a single place”.	46-2	2022.11.07	Holistic Inclusive Support Stage (2021 to present)	Hybrid	Policy support	Service Support	Fertility Services
47	Notification on the issuance of the Action Plan for Maternal and Child Safety (2018-2020) and the Action Plan for Healthy Children (2018-2020)	Focusing on scientific preparation for pregnancy, maternal health care and safe delivery, it has formulated work plans for maternal health education and developed targeted health education materials.	47-1	2018.04.27	Holistic Inclusive Support Stage (2021 to present)	Hybrid	Advocacy activities	Service Support	Fertility Services
47	Notification on the issuance of the Action Plan for Maternal and Child Safety (2018-2020) and the Action Plan for Healthy Children (2018-2020)	Fertility service consultation rooms have been set up, bringing together specialists in gynaecology, obstetrics, reproduction, genetics, psychology and traditional Chinese medicine to carry out multidisciplinary collaborative treatment and standardize the provision of fertility assessment and guidance on pregnancy preparation.	47-2	2018.04.27	Holistic Inclusive Support Stage (2021 to present)	Hybrid	Advocacy activities	Service Support	Fertility Services
47	Notification on the issuance of the Action Plan for Maternal and Child Safety (2018-2020) and the Action Plan for Healthy Children (2018-2020)	Women's basic health status, fertility and age are comprehensively assessed, and they are objectively informed of the chances and risks of pregnancy, so that the public is guided to correctly recognize the risks of high-risk pregnancies at advanced ages.	47-3	2018.04.27	Holistic Inclusive Support Stage (2021 to present)	Hybrid	Advocacy activities	Other Support	Comprehensive Support
47	Notification on the issuance of the Action Plan for Maternal and Child Safety (2018-2020) and the Action Plan for Healthy Children (2018-2020)	Standardly and orderly carry out prenatal screening and prenatal diagnosis services, and strictly implement comprehensive prevention and control measures such as prevention of mother-to-child transmission of AIDS, syphilis and hepatitis B	47-4	2018.04.27	Holistic Inclusive Support Stage (2021 to present)	Mandatory	Regulations	Service Support	Fertility Services
47	Notification on the issuance of the Action Plan for Maternal and Child Safety (2018-2020) and the Action Plan for Healthy Children (2018-2020)	Guide women to take contraceptive measures in time after delivery, reduce unintended pregnancy, and reasonably control the birth interval	47-5	2018.04.27	Holistic Inclusive Support Stage (2021 to present)	Mandatory	Regulations	Service Support	Fertility Services
47	Notification on the issuance of the Action Plan for Maternal and Child Safety (2018-2020) and the Action Plan for Healthy Children (2018-2020)	Strengthen the business guidance and supervision of health care in childcare institutions, promote children's balanced diet and moderate exercise, and do a good job in the prevention and control of public health emergencies, infectious diseases, common and frequently-occurring diseases, as well as food safety, drinking water hygiene, and environmental hygiene in childcare institutions.	47-6	2018.04.27	Holistic Inclusive Support Stage (2021 to present)	Mandatory	Supervision and management	Service Support	Childcare Services
48	Notification on the issuance of the Regulations on the Administration of Leave and Vacation for Staff of the State Bureau of Letters and Visits (2019)	The maternity leave for normal delivery of female employees is 98 days, including 15 days of pre-delivery leave. The maternity leave is increased by 15 days for difficult delivery. The maternity leave is increased by 15 days for each additional infant in case of multiple births. Those who give birth in accordance with regulations shall additionally enjoy a 30-day maternity reward leave.	48-1	2019.03.18	Diverse Service Support Stage (2013-2021)	Mandatory	Regulations	Time Support	Maternity leave
48	Notification on the issuance of the Regulations on the Administration of Leave and Vacation for Staff of the State Bureau of Letters and Visits (2019)	Male employees of the bureau whose spouses give birth to children in accordance with regulations shall enjoy 15 days of paternity leave.	48-2	2019.03.18	Diverse Service Support Stage (2013-2021)	Mandatory	Regulations	Time Support	Paternity Leave
48	Notification on the issuance of the Regulations on the Administration of Leave and Vacation for Staff of the State Bureau of Letters and Visits (2019)	Female employees who have a miscarriage before 4 months of pregnancy shall enjoy 15 days of maternity leave; those who have a miscarriage after 4 months of pregnancy shall enjoy 42 days of maternity leave.	48-3	2019.03.18	Diverse Service Support Stage (2013-2021)	Mandatory	Regulations	Time Support	Paternity Leave
48	Notification on the issuance of the Regulations on the Administration of Leave and Vacation for Staff of the State Bureau of Letters and Visits (2019)	After the maternity leave ends, female employees breastfeeding infants under 1 year of age shall be arranged 1 hour of breastfeeding time per day; for female employees with multiple births, the breastfeeding time shall be increased by 1 hour per day for each additional infant breastfed.	48-4	2019.03.18	Diverse Service Support Stage (2013-2021)	Mandatory	Regulations	Time Support	Breastfeeding leave
48	Notification on the issuance of the Regulations on the Administration of Leave and Vacation for Staff of the State Bureau of Letters and Visits (2019)	The wages of an employee during maternity leave remain unchanged. If the period of maternity leave expires and the employee is still unable to work due to physical reasons, his or her treatment in excess of the period of maternity leave shall be handled in accordance with the relevant provisions on sick leave.	48-5	2019.03.18	Diverse Service Support Stage (2013-2021)	Mandatory	Regulations	Time Support	Maternity leave
49	Notification on the work of maternity insurance in support of the three-child policy	Actively support the implementation of the three-child birth policy, ensuring that the costs associated with giving birth to a third child for insured female employees are included in the scope of maternity insurance benefits. Local medical insurance departments must promptly and fully reimburse maternity medical expenses and maternity allowance benefits in accordance with regulations, effectivel…	49-1	2021.07.06	Holistic Inclusive Support Stage (2021 to present)	Mandatory	Institutional measures	Financial Support	Maternity Insurance
49	Notification on the work of maternity insurance in support of the three-child policy	Local medical insurance departments must actively adopt effective and efficient measures to ensure the full implementation of the three-child birth benefit policy, proactively conduct positive publicity, and enhance the sense of gain among insured residents.	49-2	2021.07.06	Holistic Inclusive Support Stage (2021 to present)	Hybrid	Advocacy activities	Financial Support	Maternity Insurance
50	Guiding Opinions on Promoting the Development of Childcare Services for Infants Under Three Years Old	Support parents who take leave to care for infants and young children to return to work, and provide them with information services, employment guidance and vocational skills training	50-2	2019.04.17	Diverse Service Support Stage (2013-2021)	Hybrid	Policy support	Other Support	Employment Support
50	Guiding Opinions on Promoting the Development of Childcare Services for Infants Under Three Years Old	Strengthening guidance for families on the early development of infants and young children, providing parents and caregivers of infants and young children with guidance services on the early development of infants and young children by means of household guidance, parent-child activities and parent classes, and utilizing the Internet and other information-based means, so as to enhance the scienti…	50-3	2019.04.17	Diverse Service Support Stage (2013-2021)	Hybrid	Advocacy activities	Service Support	Parenting guidance
50	Guiding Opinions on Promoting the Development of Childcare Services for Infants Under Three Years Old	Basic public health services and maternal and child health services are being effectively implemented, and services such as newborn visits, diet and nutrition, growth and development, vaccination, safety and protection, disease prevention and control are being provided to families with infants and young children.	50-4	2019.04.17	Diverse Service Support Stage (2013-2021)	Hybrid	Policy support	Service Support	Fertility Services
50	Guiding Opinions on Promoting the Development of Childcare Services for Infants Under Three Years Old	Local governments at all levels must, in accordance with standards and norms, plan and construct infant and child care service facilities and supporting safety facilities in newly built residential areas that are appropriate to the size of the resident population, and synchronize their acceptance and delivery with the residences; where there are no infant and child care service facilities in old …	50-5	2019.04.17	Diverse Service Support Stage (2013-2021)	Hybrid	Policy support	Service Support	Childcare Services
50	Guiding Opinions on Promoting the Development of Childcare Services for Infants Under Three Years Old	Encouragement is being given to the adoption of market-oriented approaches, public-private partnerships, private-public partnerships and other means of improving infant and toddler care service facilities in industrial agglomerations and employing organizations with dense employment populations.	50-6	2019.04.17	Diverse Service Support Stage (2013-2021)	Voluntary	Relying on market institutions	Service Support	Childcare Services
50	Guiding Opinions on Promoting the Development of Childcare Services for Infants Under Three Years Old	All localities should, in accordance with actual conditions, give integrated consideration to the construction of infant and child care service facilities in the construction of comprehensive service facilities in rural communities.	50-7	2019.04.17	Diverse Service Support Stage (2013-2021)	Voluntary	Relying on Community	Service Support	Childcare Services
50	Guiding Opinions on Promoting the Development of Childcare Services for Infants Under Three Years Old	The functions of public service facilities in urban and rural communities for infant and toddler care services should be brought into full play, and the functional connection between community infant and toddler care service facilities and community service centers (stations), as well as community health, cultural and sports facilities, should be strengthened so as to bring into full play the com…	50-8	2019.04.17	Diverse Service Support Stage (2013-2021)	Voluntary	Relying on Community	Service Support	Childcare Services
50	Guiding Opinions on Promoting the Development of Childcare Services for Infants Under Three Years Old	If a for-profit infant and child care service organization is organized, it shall be registered with the market supervision department at or above the county level where the infant and child care service organization is located.	50-9	2019.04.17	Diverse Service Support Stage (2013-2021)	Mandatory	Institutional measures	Service Support	Childcare Services
50	Guiding Opinions on Promoting the Development of Childcare Services for Infants Under Three Years Old	Local governments at all levels are required to incorporate into relevant planning the construction and layout of facilities and sites for infant and child care services that require independent land occupation, and to build, expand and remodel a number of new infant and child care service organizations and facilities.	50-10	2019.04.17	Diverse Service Support Stage (2013-2021)	Mandatory	Administrative orders	Service Support	Childcare Services
50	Guiding Opinions on Promoting the Development of Childcare Services for Infants Under Three Years Old	Support is given to employing organizations to provide welfare infant and child care services for their employees in the workplace, either individually or jointly with relevant organizations, and where conditions permit, these services may be opened up to nearby residents.	50-11	2019.04.17	Diverse Service Support Stage (2013-2021)	Voluntary	Relying on market institutions	Service Support	Childcare Services
50	Guiding Opinions on Promoting the Development of Childcare Services for Infants Under Three Years Old	Various types of infant and toddler care service organizations may provide diversified infant and toddler care services, such as full-day care, half-day care, hourly care, and temporary care, according to the actual needs of families.	50-12	2019.04.17	Diverse Service Support Stage (2013-2021)	Voluntary	Relying on market institutions	Service Support	Childcare Services
50	Guiding Opinions on Promoting the Development of Childcare Services for Infants Under Three Years Old	mplementing the main responsibility for safety management of all types of infant and toddler care service organizations, establishing and improving safety management systems for all types of infant and toddler care service organizations, and equipping them with appropriate safety facilities, equipment and security personnel.	50-13	2019.04.17	Diverse Service Support Stage (2013-2021)	Mandatory	Institutional measures	Service Support	Childcare Services
50	Guiding Opinions on Promoting the Development of Childcare Services for Infants Under Three Years Old	Safety supervision is strengthened in accordance with the law, and all types of infant and toddler care service organizations are urged to impl Local governments at all levels are required to incorporate into relevant planning the construction and layout of facilities and sites for infant and child care services that require independent land occupation, and to build, expand and remodel a number o…	50-14	2019.04.17	Diverse Service Support Stage (2013-2021)	Mandatory	Supervision and management	Service Support	Childcare Services
50	Guiding Opinions on Promoting the Development of Childcare Services for Infants Under Three Years Old	Seriously implementing the policy of childcare as the mainstay of care and education, creating a good living environment for infants and young children, preventing and controlling infectious diseases, reducing the incidence of common diseases, and safeguarding the physical and mental health of infants and young children.	50-15	2019.04.17	Diverse Service Support Stage (2013-2021)	Mandatory	Administrative orders	Service Support	Childcare Services
50	Guiding Opinions on Promoting the Development of Childcare Services for Infants Under Three Years Old	Maternal and child health-care institutions, disease prevention and control institutions, and health-surveillance institutions at all levels must, in accordance with their responsibilities, strengthen their business guidance, consulting services, supervision and inspection of the health-care work of infant and toddler-care service organizations.	50-16	2019.04.17	Diverse Service Support Stage (2013-2021)	Mandatory	Regulations	Service Support	Childcare Services
50	Guiding Opinions on Promoting the Development of Childcare Services for Infants Under Three Years Old	Strengthening the professionalization and standardization of infant and toddler care services, following the laws of infant and toddler development, and establishing a sound system of standards and norms for infant and toddler care services.	50-17	2019.04.17	Diverse Service Support Stage (2013-2021)	Mandatory	Administrative orders	Service Support	Childcare Services
50	Guiding Opinions on Promoting the Development of Childcare Services for Infants Under Three Years Old	All types of infant and toddler care service organizations must carry out infant and toddler care services in accordance with relevant national and local standards and norms, and bear the main responsibility for the safety and health of infants and toddlers.	50-18	2019.04.17	Diverse Service Support Stage (2013-2021)	Mandatory	Supervision and management	Service Support	Childcare Services
50	Guiding Opinions on Promoting the Development of Childcare Services for Infants Under Three Years Old	The use of the Internet and other information technology means to strengthen the supervision of the service process of infant and child care service organizations, so that parents can rest assured. A sound system of record-keeping and registration for infant and toddler care service organizations, a system of information disclosure and a system of quality assessment have been established, and dyn…	50-19	2019.04.17	Diverse Service Support Stage (2013-2021)	Voluntary	Relying on market institutions	Service Support	Childcare Services
50	Guiding Opinions on Promoting the Development of Childcare Services for Infants Under Three Years Old	A system of access to professional qualifications for staff is gradually being implemented in accordance with the law, with zero tolerance for child abuse and other behaviors, and a lifetime ban on relevant individuals and direct managers. Standards for the establishment and management of infant and child care service organizations are formulated by the National Health and Wellness Commission, an…	50-20	2019.04.17	Diverse Service Support Stage (2013-2021)	Mandatory	Institutional measures	Service Support	Childcare Services
50	Guiding Opinions on Promoting the Development of Childcare Services for Infants Under Three Years Old	Give full play to the decisive role of the market in the allocation of resources, sort out the blockages and difficulties in the entry of social forces, and adopt a variety of ways to encourage and support social forces to organize infant and child care service institutions.	50-21	2019.04.17	Diverse Service Support Stage (2013-2021)	Hybrid	Policy support	Service Support	Childcare Services
50	Guiding Opinions on Promoting the Development of Childcare Services for Infants Under Three Years Old	Local governments are encouraged to increase their support for social forces to develop infant and childcare services, and for employing organizations to set up infant and childcare services, by adopting such policy measures as the provision of space and rent reductions and exemptions.	50-22	2019.04.17	Diverse Service Support Stage (2013-2021)	Voluntary	Relying on market institutions	Service Support	Childcare Services
50	Guiding Opinions on Promoting the Development of Childcare Services for Infants Under Three Years Old	Encourage the use of inefficient or unused land for the construction of infant and child care services and facilities.	50-23	2019.04.17	Diverse Service Support Stage (2013-2021)	Hybrid	Policy support	Service Support	Childcare Services
50	Guiding Opinions on Promoting the Development of Childcare Services for Infants Under Three Years Old	Institutions of higher learning and vocational colleges and universities are required to establish infant and toddler care-related specialties in accordance with demand, reasonably determine enrolment scales, curriculums and teaching content, and incorporate knowledge and competencies such as safe care into their teaching content, in order to accelerate the cultivation of infant and toddler care-…	50-24	2019.04.17	Diverse Service Support Stage (2013-2021)	Voluntary	Relying on education institutions	Service Support	Childcare Services
50	Guiding Opinions on Promoting the Development of Childcare Services for Infants Under Three Years Old	Infant and toddler care service personnel have been included in training plans as urgently needed and scarce personnel, and training in laws and regulations related to infant and toddler care services has been effectively strengthened to enhance practitioners' awareness of the rule of law; vocational ethics and safety education, and vocational skills training have been vigorously carried out to i…	50-25	2019.04.17	Diverse Service Support Stage (2013-2021)	Hybrid	Policy support	Service Support	Childcare Services
50	Guiding Opinions on Promoting the Development of Childcare Services for Infants Under Three Years Old	Making full use of technologies such as the Internet, big data, the Internet of Things, and artificial intelligence, and combining them with the reality of infant and toddler care services, they are developing and applying an information management system for infant and toddler care services, realizing the combination of online and offline services, and playing an active role in optimizing servic…	50-26	2019.04.17	Diverse Service Support Stage (2013-2021)	Mandatory	Institutional measures	Service Support	Childcare Services
50	Guiding Opinions on Promoting the Development of Childcare Services for Infants Under Three Years Old	Accelerating the construction and renovation of barrier-free facilities and mother-and-child facilities in public places, opening up green channels for services, and providing convenient conditions for infants and toddlers to travel and breastfeed, in order to create a social environment friendly to infant and toddler care.	50-27	2019.04.17	Diverse Service Support Stage (2013-2021)	Voluntary	Relying on Community	Service Support	Childcare Services
50	Guiding Opinions on Promoting the Development of Childcare Services for Infants Under Three Years Old	Enterprises utilizing new technologies, processes, materials and equipment to develop products related to infant and toddler care must undergo rigorous safety assessments and risk monitoring, so as to effectively safeguard safety.	50-28	2019.04.17	Diverse Service Support Stage (2013-2021)	Voluntary	Relying on market institutions	Service Support	Childcare Services
50	Guiding Opinions on Promoting the Development of Childcare Services for Infants Under Three Years Old	Maternity leave policies should be fully implemented, and employers should be encouraged to take positive measures, such as flexible work schedules, to create convenient conditions for infant and child care.	50-1	2019.04.17	Diverse Service Support Stage (2013-2021)	Mandatory	Administrative orders	Time Support	Maternity leave
51	Opinions on Promoting the Quality and Expansion of the Domestic Service Industry	Implement tax and fee preferential policies to support the development of community-based family services such as elderly care, childcare, and home services.	51-1	2019.06.16	Diverse Service Support Stage (2013-2021)	Hybrid	Tax relief	Service Support	Childcare Services
52	Opinions on Promoting the Healthy Development of Elderly Care Services	Establish a routine supervision mechanism to oversee the formulation and implementation of specialized plans or implementation schemes, ensuring that new residential communities are planned, constructed, inspected, and delivered simultaneously with配套 childcare facilities.	52-1	2020.12.14	Diverse Service Support Stage (2013-2021)	Mandatory	Supervision and management	Service Support	Childcare Services
52	Opinions on Promoting the Healthy Development of Elderly Care Services	Leverage grassroots resources to provide centralized childcare, parenting guidance, and caregiving training services, and strengthen early intervention in the physical and mental health, social interaction, and cognitive development of infants and young children.	52-2	2020.12.14	Diverse Service Support Stage (2013-2021)	Hybrid	Policy support	Service Support	Childcare Services
52	Opinions on Promoting the Healthy Development of Elderly Care Services	Guide various entities to provide inclusive services, support the development of non-profit organizations, and comprehensively utilize planning, land, housing, fiscal, investment, financing, and talent support policies to expand service supply, improve service quality, and enhance sustainable development capabilities.	52-3	2020.12.14	Diverse Service Support Stage (2013-2021)	Voluntary	Relying on market institutions	Service Support	Childcare Services
52	Opinions on Promoting the Healthy Development of Elderly Care Services	Support the allocation of space in community comprehensive service facilities for “elderly and infant” services, and explore allowing vacant public rental housing to be provided free of charge to social forces for them to conduct meal assistance, mobility assistance, daytime care, rehabilitation nursing, and elderly education services for the elderly in the community.	52-4	2020.12.14	Diverse Service Support Stage (2013-2021)	Voluntary	Relying on Community	Service Support	Childcare Services
52	Opinions on Promoting the Healthy Development of Elderly Care Services	Improve the operational subsidy incentive mechanism for childcare institutions.	52-5	2020.12.14	Diverse Service Support Stage (2013-2021)	Hybrid	Financial subsidies	Service Support	Childcare Services
52	Opinions on Promoting the Healthy Development of Elderly Care Services	Strengthen the development of disciplines and specialties such as social work, infant and toddler development and health management, and infant and toddler care. Optimize specialty settings in line with industry trends, improve teaching standards, and increase training efforts. Deepen school-enterprise cooperation, cultivate industry-education integration enterprises, and support the construction…	52-6	2020.12.14	Diverse Service Support Stage (2013-2021)	Voluntary	Relying on education institutions	Service Support	Childcare Services
52	Opinions on Promoting the Healthy Development of Elderly Care Services	Support high-quality institutions and industry associations in developing public welfare courses, which can be freely accessed through internet platforms. Rely on grassroots organizations such as neighborhood committees and village committees to provide family guidance services for elderly care and childcare, helping family members improve their caregiving capabilities.	52-7	2020.12.14	Diverse Service Support Stage (2013-2021)	Voluntary	Relying on market institutions	Service Support	Childcare Services
52	Opinions on Promoting the Healthy Development of Elderly Care Services	Establish a routine guidance and supervision mechanism, strengthen policy publicity and guidance, reinforce the primary responsibility of families for the care of the elderly and the guardianship of infants, and ensure that guardians fulfill their responsibilities toward elderly individuals living alone and abandoned children.	52-8	2020.12.14	Diverse Service Support Stage (2013-2021)	Mandatory	Supervision and management	Service Support	Parenting guidance
52	Opinions on Promoting the Healthy Development of Elderly Care Services	Develop a community-based childcare service network with centralized management and operations, support the construction of community service facilities with comprehensive functions, and encourage professional institutions to enter communities and families. Establish a registration and filing system for family childcare centers and encourage the development of mutual aid services.	52-9	2020.12.14	Diverse Service Support Stage (2013-2021)	Voluntary	Relying on Community	Service Support	Parenting guidance
52	Opinions on Promoting the Healthy Development of Elderly Care Services	Encourage eligible employers to provide childcare services for employees at the workplace, either independently or in collaboration with relevant organizations. Support the construction of childcare facilities for employees within large industrial parks.	52-10	2020.12.14	Diverse Service Support Stage (2013-2021)	Voluntary	Relying on market institutions	Service Support	Childcare Services
52	Opinions on Promoting the Healthy Development of Elderly Care Services	Guide insurance and other financial institutions to explore and develop targeted financial products to provide credit enhancement support for the elderly care and childcare industry.	52-11	2020.12.14	Diverse Service Support Stage (2013-2021)	Mandatory	Institutional measures	Service Support	Childcare Services
52	Opinions on Promoting the Healthy Development of Elderly Care Services	Cultivate domestic brands in industries such as elderly care and childcare services, infant formula and dairy products, and animation design and production. Enhance the design capabilities of the manufacturing industry for products targeting the elderly and infants, and improve the innovation design ecosystem.	52-12	2020.12.14	Diverse Service Support Stage (2013-2021)	Voluntary	Relying on market institutions	Service Support	Childcare Services
52	Opinions on Promoting the Healthy Development of Elderly Care Services	Focusing on meeting the living needs of the elderly and creating a conducive environment for infant development, promote the formation of a number of vibrant cities and communities with示范 significance.	52-13	2020.12.14	Diverse Service Support Stage (2013-2021)	Voluntary	Relying on Community	Service Support	Childcare Services
52	Opinions on Promoting the Healthy Development of Elderly Care Services	Strengthen supervision over childcare institutions, focusing on aspects such as quality and safety, staff, and operational order.	52-14	2020.12.14	Diverse Service Support Stage (2013-2021)	Mandatory	Supervision and management	Service Support	Childcare Services
52	Opinions on Promoting the Healthy Development of Elderly Care Services	Childcare institutions bear primary responsibility for legal registration, commitment to compliance, service delivery, quality and safety, emergency management, and fire safety.	52-15	2020.12.14	Diverse Service Support Stage (2013-2021)	Mandatory	Regulations	Service Support	Childcare Services
52	Opinions on Promoting the Healthy Development of Elderly Care Services	Improve industry self-regulatory guidelines, strengthen positive publicity and guidance, and enhance social media oversight. Accelerate the establishment of a new regulatory mechanism based on credit.	52-16	2020.12.14	Diverse Service Support Stage (2013-2021)	Mandatory	Supervision and management	Service Support	Childcare Services
52	Opinions on Promoting the Healthy Development of Elderly Care Services	Support the participation of public welfare and charitable organizations, encourage institutions to develop volunteer service projects, and establish a comprehensive database of volunteer service projects for the elderly and children. Guide internet platforms and other social forces to establish a user evaluation system for elderly care and childcare institutions.	52-17	2020.12.14	Diverse Service Support Stage (2013-2021)	Voluntary	Relying on social organizations	Service Support	Childcare Services
52	Opinions on Promoting the Healthy Development of Elderly Care Services	Establish a diversified stakeholder-participation childcare industry cooperation platform with a focus on inclusivity, actively contributing in areas such as resource allocation, industry self-regulation, quality and safety, and international cooperation. Leverage the initiative of industry associations and chambers of commerce to conduct comprehensive evaluations of institutional service capabil…	52-18	2020.12.14	Diverse Service Support Stage (2013-2021)	Voluntary	Relying on market institutions	Service Support	Childcare Services
53	Notification on Further Increasing the Efforts to Relieve and Assist Small and Medium-sized Enterprises	Localities are encouraged to arrange funds for small and medium-sized enterprise relief, and to provide special financial support to service-oriented small and medium-sized enterprises in the livelihood sector with high social benefits (such as elderly care and childcare institutions), reduce the burden of housing rent and utility fees, and provide social security subsidies.	53-1	2021.11.10	Holistic Inclusive Support Stage (2021 to present)	Hybrid	Financial subsidies	Service Support	Childcare Services
54	Opinions on Further Unleashing Consumption Potential and Promoting Sustainable Consumption Recovery	Accelerating the organic integration of online and offline consumption, expanding and upgrading information consumption, and fostering the growth of new consumer businesses such as intelligent housekeeping, “Internet + medical and healthcare” and “Internet + childcare”.	54-1	2022.04.20	Holistic Inclusive Support Stage (2021 to present)	Voluntary	Relying on market institutions	Service Support	Childcare Services
54	Opinions on Further Unleashing Consumption Potential and Promoting Sustainable Consumption Recovery	It has accelerated the construction of an inclusive childcare service system, supported social forces to provide diversified and standardized childcare services, and guided market players to develop more safe and healthy domestic infant and toddler products.	54-2	2022.04.20	Holistic Inclusive Support Stage (2021 to present)	Voluntary	Relying on market institutions	Service Support	Childcare Services
55	Opinions on Comprehensively Promoting the Combined Implementation of Maternity Insurance and Employee Basic Medical Insurance	Employees participating in the basic medical insurance for employees shall simultaneously participate in maternity insurance. In the implementation process, improve the scope of insurance coverage, find out the底数 in combination with the national insurance registration plan, and promote the realization of应保尽保.	55-1	2019.03.06	Diverse Service Support Stage (2013-2021)	Mandatory	Institutional measures	Financial Support	Maternity Insurance
55	Opinions on Comprehensively Promoting the Combined Implementation of Maternity Insurance and Employee Basic Medical Insurance	Maternity insurance fund is incorporated into the basic medical insurance fund for employees, collected uniformly, and the coordination level is the same.	55-2	2019.03.06	Diverse Service Support Stage (2013-2021)	Mandatory	Institutional measures	Financial Support	Maternity Insurance
55	Opinions on Comprehensively Promoting the Combined Implementation of Maternity Insurance and Employee Basic Medical Insurance	The new rate of basic medical insurance premiums for employees of organizations is determined according to the sum of the contribution ratios of the organizations participating in maternity insurance and basic medical insurance for employees, and individuals do not pay maternity insurance premiums.	55-3	2019.03.06	Diverse Service Support Stage (2013-2021)	Mandatory	Institutional measures	Financial Support	Maternity Insurance
55	Opinions on Comprehensively Promoting the Combined Implementation of Maternity Insurance and Employee Basic Medical Insurance	After the merger of the two insurances, implement unified designated medical service management.	55-4	2019.03.06	Diverse Service Support Stage (2013-2021)	Mandatory	Institutional measures	Financial Support	Maternity Insurance
55	Opinions on Comprehensively Promoting the Combined Implementation of Maternity Insurance and Employee Basic Medical Insurance	Including maternity medical expenses in the scope of the reform of health insurance payment methods, and promoting the payment of medical expenses for hospitalized deliveries and other medical expenses on a case-by-case basis, as well as on a per-person basis for prenatal check-ups.	55-5	2019.03.06	Diverse Service Support Stage (2013-2021)	Mandatory	Institutional measures	Financial Support	Maternity Insurance
55	Opinions on Comprehensively Promoting the Combined Implementation of Maternity Insurance and Employee Basic Medical Insurance	Improve the statistical information system to ensure timely, comprehensive and accurate reflection of the operation of the maternity insurance fund, the number of people enjoying benefits, benefit payments, etc.	55-6	2019.03.06	Diverse Service Support Stage (2013-2021)	Mandatory	Institutional measures	Financial Support	Maternity Insurance
55	Opinions on Comprehensively Promoting the Combined Implementation of Maternity Insurance and Employee Basic Medical Insurance	Ensure that the maternity insurance benefits during childbirth remain unchanged.	55-7	2019.03.06	Diverse Service Support Stage (2013-2021)	Mandatory	Regulations	Financial Support	Maternity Insurance
55	Opinions on Comprehensively Promoting the Combined Implementation of Maternity Insurance and Employee Basic Medical Insurance	All localities should enhance the fund's overall ability through the integration of the two insurance funds.	55-8	2019.03.06	Diverse Service Support Stage (2013-2021)	Mandatory	Institutional measures	Financial Support	Maternity Insurance
56	Notification on the issuance of the 14th Five-Year National Health Plan	Implementing the three-child birth policy and improving related supporting measures.	56-1	2022.04.27	Holistic Inclusive Support Stage (2021 to present)	Hybrid	Policy support	Other Support	Comprehensive Support
56	Notification on the issuance of the 14th Five-Year National Health Plan	It has continued to do a good job of providing maternity insurance coverage for the maternity medical expenses and maternity allowance entitlements of insured female workers, and has done a good job of providing maternity medical expense coverage for urban and rural residents' health insurance participants, so as to reduce the burden of maternity medical expenses.	56-2	2022.04.27	Holistic Inclusive Support Stage (2021 to present)	Mandatory	Administrative orders	Other Support	Comprehensive Support
56	Notification on the issuance of the 14th Five-Year National Health Plan	Improving maternity counseling and guidance services. Promoting the joint organization of “one event at birth”. It will improve the national vital registration and management system, establish a system of indicators for the long-term balanced development of the population, and improve the population monitoring system and forecast and early-warning system covering the entire population and life cy…	56-3	2022.04.27	Holistic Inclusive Support Stage (2021 to present)	Mandatory	Administrative orders	Other Support	Comprehensive Support
56	Notification on the issuance of the 14th Five-Year National Health Plan	It is improving standards for the establishment and management of childcare service institutions, establishing and improving systems for filing and registration, information disclosure and quality assessment, and accelerating the professionalization, standardization and regulation of childcare services. It is studying and formulating academic education and related vocational standards for childca…	56-4	2022.04.27	Holistic Inclusive Support Stage (2021 to present)	Mandatory	Institutional measures	Service Support	Childcare Services
56	Notification on the issuance of the 14th Five-Year National Health Plan	Encouraging and guiding social forces to provide inclusive childcare services, developing a network of centrally managed and operated community childcare services, and improving community infant and toddler activity spaces and facilities.	56-5	2022.04.27	Holistic Inclusive Support Stage (2021 to present)	Voluntary	Relying on market institutions	Service Support	Childcare Services
56	Notification on the issuance of the 14th Five-Year National Health Plan	Supporting employers in a position to do so to provide childcare services for their employees in the workplace, either alone or in conjunction with relevant organizations.	56-6	2022.04.27	Holistic Inclusive Support Stage (2021 to present)	Voluntary	Relying on market institutions	Service Support	Childcare Services
56	Notification on the issuance of the 14th Five-Year National Health Plan	It has strengthened guidance for families on the early development of infants and toddlers, studied and introduced measures for the management of family child-care centers, supported care models such as intergenerational care and family mutual assistance, and encouraged professional institutions and social organizations to provide family child-care guidance services.	56-7	2022.04.27	Holistic Inclusive Support Stage (2021 to present)	Hybrid	Policy support	Service Support	Childcare Services
56	Notification on the issuance of the 14th Five-Year National Health Plan	It has supported the development of “Internet + childcare services”, built a number of key common technology network platforms and live classrooms, and supported quality institutions and industry associations in developing public welfare courses to enhance the scientific childcare capacity of families.	56-8	2022.04.27	Holistic Inclusive Support Stage (2021 to present)	Hybrid	Advocacy activities	Service Support	Childcare Services
56	Notification on the issuance of the 14th Five-Year National Health Plan	Pre-marital healthcare has been strengthened, with the promotion of “one-stop” services for marriage registration, marriage and childbearing health promotion and education, and childbirth guidance; families planning to have children have been provided with scientific guidance on preparing for pregnancy, pre-pregnancy eugenic health checkups, and guidance on folic acid supplementation; and prenata…	56-9	2022.04.27	Holistic Inclusive Support Stage (2021 to present)	Mandatory	Institutional measures	Service Support	Fertility Services
56	Notification on the issuance of the 14th Five-Year National Health Plan	Medical and healthcare institutions have conducted special research on improving fertility, standardized the application of human assisted reproductive technology, and provided infertility diagnosis and treatment services. Supporting maternal and child healthcare institutions to integrate preventive healthcare and clinical medical services.	56-10	2022.04.27	Holistic Inclusive Support Stage (2021 to present)	Voluntary	Relying on market institutions	Service Support	Fertility Services
56	Notification on the issuance of the 14th Five-Year National Health Plan	Reproductive health services have been promoted, and the prevention and treatment of cervical and breast cancer among women have been advanced, with the screening rate and quality of screening further improved.	56-11	2022.04.27	Holistic Inclusive Support Stage (2021 to present)	Voluntary	Relying on market institutions	Service Support	Fertility Services
57	Notification of the issuance of the “14th Five-Year Plan” for universal health care coverage	It is continuing to do a good job of providing maternity insurance to insured female workers for their maternity medical expenses, maternity allowances and other entitlements, standardizing the management of payment for maternity medical expenses, advancing the reform of the method of payment for maternity medical expenses, paying for hospitalized deliveries on a per-disease basis, and paying for…	57-1	2021.09.23	Holistic Inclusive Support Stage (2021 to present)	Mandatory	Institutional measures	Financial Support	Maternity Insurance
57	Notification of the issuance of the “14th Five-Year Plan” for universal health care coverage	It is also continuing to do a good job of ensuring that urban and rural residents' basic medical insurance participants receive treatment for maternity medical expenses.	57-2	2021.09.23	Holistic Inclusive Support Stage (2021 to present)	Mandatory	Administrative orders	Financial Support	Maternity Insurance
58	Notification of the issuance of the National Disability Prevention Action Plan (2021-2025)	Targeted publicity and education is being carried out for children, newlyweds, pregnant women, parents of infants and toddlers, and other key populations, proactively providing scientific knowledge on disability prevention and birth defects prevention and treatment, and popularizing scientific knowledge and methods for the prevention and control of hereditary and developmental, diseases, injuries…	58-1	2021.12.14	Holistic Inclusive Support Stage (2021 to present)	Hybrid	Advocacy activities	Other Support	Ideological support
58	Notification of the issuance of the National Disability Prevention Action Plan (2021-2025)	It promotes premarital health care, strengthens examinations and medical opinions on hereditary diseases, designated infectious diseases, and serious mental disorders, guides premarital medical examination service organizations to scientifically optimize the layout of premarital medical examination venues and their service processes, strengthens the construction of marriage and family health coun…	58-2	2021.12.14	Holistic Inclusive Support Stage (2021 to present)	Mandatory	Regulations	Service Support	Fertility Services
58	Notification of the issuance of the National Disability Prevention Action Plan (2021-2025)	In-depth implementation of basic public health services such as preconception eugenic health checkups and folic acid supplementation has been carried out, with guidance given on scientific preparation for pregnancy, preconception eugenic services such as health education, counseling and guidance, screening and assessment, and comprehensive interventions provided to couples who plan to become preg…	58-3	2021.12.14	Holistic Inclusive Support Stage (2021 to present)	Mandatory	Regulations	Service Support	Fertility Services
58	Notification of the issuance of the National Disability Prevention Action Plan (2021-2025)	Basic medical care services are provided throughout the entire reproductive process, and prenatal screening is widely carried out; prenatal screening and diagnosis of major birth defects, such as common fetal chromosomal disorders, serious fetal structural malformations, and single-gene genetic disorders, are strengthened.	58-4	2021.12.14	Holistic Inclusive Support Stage (2021 to present)	Mandatory	Regulations	Service Support	Fertility Services
59	Notification of the issuance of the National Plan for the Development of Children in Poverty-stricken Areas (2014-2020)	Strengthening publicity and education on eugenics.	59-1	2014.12.25	Diverse Service Support Stage (2013-2021)	Hybrid	Advocacy activities	Other Support	Ideological support
60	Notification on the issuance of the national conference on deepening the “release of administrative services” reform and optimizing the business environment	Support the development of affordable childcare services by social forces, increase the effective supply of such services, and promote the standardized and normalized development of infant care services.	60-1	2019.08.01	Diverse Service Support Stage (2013-2021)	Voluntary	Relying on market institutions	Service Support	Childcare Services
61	Notification of the issuance of the 11th Five-Year Plan and the 2020 Plan for Population Development	Scientifically formulate plans to improve the quality of the birth population, strengthen capacity building for birth defects intervention, and fully implementing birth defects intervention projects.	61-1	2006.12.29	Comprehensive Health Assurance Stage (1963-2013)	Mandatory	Institutional measures	Service Support	Fertility Services
61	Notification of the issuance of the 11th Five-Year Plan and the 2020 Plan for Population Development	Strengthen marriage and parenting counseling and guidance, and actively carrying out pre-marriage and pre-pregnancy health care, maternal health care, prenatal screening and diagnosis, post-natal visits, and newborn disease screening and rehabilitation.	61-2	2006.12.29	Comprehensive Health Assurance Stage (1963-2013)	Hybrid	Advocacy activities	Service Support	Fertility Services
62	Notification on the issuance of a pilot program for the combined implementation of maternity insurance and basic medical insurance for employees	According to the actual situation and the relevant work basis, the pilot project of merging the implementation of the two insurance schemes was carried out in Handan City of Hebei Province, Jinzhong City of Shanxi Province, Shenyang City of Liaoning Province, Taizhou City of Jiangsu Province, Hefei City of Anhui Province, Weihai City of Shandong Province, Zhengzhou City of Henan Province, Yueyang…	62-1	2017.01.19	Diverse Service Support Stage (2013-2021)	Mandatory	Institutional measures	Financial Support	Maternity Insurance
62	Notification on the issuance of a pilot program for the combined implementation of maternity insurance and basic medical insurance for employees	Unified enrolment and registration. Active employees who participate in basic employee medical insurance are synchronized to participate in maternity insurance. In the course of implementation, the scope of participation should be improved, and the universal registration plan should be combined with a thorough mapping of the population in order to promote the realization of the full range of insu…	62-2	2017.01.19	Diverse Service Support Stage (2013-2021)	Mandatory	Institutional measures	Financial Support	Maternity Insurance
62	Notification on the issuance of a pilot program for the combined implementation of maternity insurance and basic medical insurance for employees	Maternity insurance fund is incorporated into the basic medical insurance fund for employees and collected uniformly.	62-3	2017.01.19	Diverse Service Support Stage (2013-2021)	Mandatory	Institutional measures	Financial Support	Maternity Insurance
62	Notification on the issuance of a pilot program for the combined implementation of maternity insurance and basic medical insurance for employees	The basic medical insurance fund for employees shall strictly implement the financial system of social insurance funds. In the coordinated areas where the two insurances are merged, the income of the maternity insurance fund shall not be listed separately, and the maternity benefit expenditure item shall be set up in the treatment expenditure of the basic medical insurance coordination fund for e…	62-4	2017.01.19	Diverse Service Support Stage (2013-2021)	Mandatory	Institutional measures	Financial Support	Maternity Insurance
62	Notification on the issuance of a pilot program for the combined implementation of maternity insurance and basic medical insurance for employees	The combined implementation of the two insurance schemes has resulted in the unified management of designated medical services. Maternity medical expenses are, in principle, settled directly between medical insurance organizations and designated medical institutions.	62-5	2017.01.19	Diverse Service Support Stage (2013-2021)	Mandatory	Institutional measures	Financial Support	Maternity Insurance
62	Notification on the issuance of a pilot program for the combined implementation of maternity insurance and basic medical insurance for employees	The administration of maternity insurance is unified under the responsibility of the basic medical insurance agencies for employees, and the working expenses are included in the financial budget at the same level.	62-6	2017.01.19	Diverse Service Support Stage (2013-2021)	Mandatory	Institutional measures	Financial Support	Maternity Insurance
62	Notification on the issuance of a pilot program for the combined implementation of maternity insurance and basic medical insurance for employees	The maternity insurance benefits during childbirth shall remain unchanged.	62-7	2017.01.19	Diverse Service Support Stage (2013-2021)	Mandatory	Regulations	Financial Support	Maternity Insurance
63	Notification on the Issuance of the Implementation Plan for Improving the Institutional Mechanism for Promoting Consumption (2018-2020)	Pre-employment training for domestic service workers has been strengthened, and a system of on-the-job continuing training has been introduced for occupations such as baby-sitters and elderly care workers.	63-1	2018.09.24	Diverse Service Support Stage (2013-2021)	Mandatory	Administrative orders	Service Support	Parenting guidance
64	Notification of Several Opinions on Promoting the Shortcomings of the Living Services Industry	In conjunction with promoting the renovation of old urban neighborhoods and the construction of urban residential communities to make up for the shortcomings, kindergartens, childcare points, elderly care service facilities, health service centers (stations), micro-fire stations, sports and fitness facilities, home-help service points, maintenance points, convenience stores, vegetable stores, can…	64-1	2021.10.13	Holistic Inclusive Support Stage (2021 to present)	Hybrid	Policy support	Service Support	Childcare Services
64	Notification of Several Opinions on Promoting the Shortcomings of the Living Services Industry	It has carried out demonstrations of child-friendly cities, strengthened the construction of out-of-school activity places and community children's homes, and developed family child-care points.	64-2	2021.10.13	Holistic Inclusive Support Stage (2021 to present)	Voluntary	Relying on Community	Service Support	Childcare Services
64	Notification of Several Opinions on Promoting the Shortcomings of the Living Services Industry	Accelerating the training of talents in short supply in nursing care, childcare, home economics and other related professions, and allowing eligible on-the-job employees of enterprises to receive higher vocational education by means of work-study alternation.	64-3	2021.10.13	Holistic Inclusive Support Stage (2021 to present)	Voluntary	Relying on education institutions	Service Support	Childcare Services
64	Notification of Several Opinions on Promoting the Shortcomings of the Living Services Industry	It has strengthened the training of undergraduate-level personnel and supported the upgrading of qualifications for graduates of higher vocational training in nursing, rehabilitation, home economics, childcare and other related professions.	64-4	2021.10.13	Holistic Inclusive Support Stage (2021 to present)	Voluntary	Relying on education institutions	Service Support	Childcare Services
64	Notification of Several Opinions on Promoting the Shortcomings of the Living Services Industry	Promote the transformation of pension, childcare, housekeeping, and sports and fitness enterprises into employee-based systems, and provide social security subsidies to eligible employee-based enterprises that take on persons with employment difficulties and college graduates for employment in accordance with the regulations.	64-5	2021.10.13	Holistic Inclusive Support Stage (2021 to present)	Hybrid	Financial subsidies	Other Support	Employment Support
64	Notification of Several Opinions on Promoting the Shortcomings of the Living Services Industry	It has done a good job of connecting the vocational skills and years of work of employees with the support policy for skilled personnel and the policy on settlement by points.	64-6	2021.10.13	Holistic Inclusive Support Stage (2021 to present)	Hybrid	Policy support	Service Support	Childcare Services
64	Notification of Several Opinions on Promoting the Shortcomings of the Living Services Industry	Care for the practitioners, safeguard their legitimate rights and interests, and publicize and motivate outstanding models.	64-7	2021.10.13	Holistic Inclusive Support Stage (2021 to present)	Hybrid	Advocacy activities	Service Support	Childcare Services
64	Notification of Several Opinions on Promoting the Shortcomings of the Living Services Industry	Strengthen the application of the Internet of Things, artificial intelligence, big data and virtual reality in health, pension, childcare, culture, tourism, sports and other fields, and realize the mutual promotion of service demand and product innovation.	64-8	2021.10.13	Holistic Inclusive Support Stage (2021 to present)	Voluntary	Relying on market institutions	Service Support	Childcare Services
64	Notification of Several Opinions on Promoting the Shortcomings of the Living Services Industry	Improve guidelines for the establishment of service organizations in the fields of health, elderly care, childcare, culture, tourism, sports and housekeeping, and clarify the processing links and timeframe and publicize them to the public.	64-9	2021.10.13	Holistic Inclusive Support Stage (2021 to present)	Mandatory	Administrative orders	Service Support	Childcare Services
64	Notification of Several Opinions on Promoting the Shortcomings of the Living Services Industry	The central budget has been utilized to guide and mobilize investment, strengthen the construction of facilities for education, health care, culture, tourism, social services, and “one old, one young”, and actively support the construction of public service facilities to support the renovation of old urban districts.	64-10	2021.10.13	Holistic Inclusive Support Stage (2021 to present)	Hybrid	Policy support	Service Support	Childcare Services
64	Notification of Several Opinions on Promoting the Shortcomings of the Living Services Industry	For public service facility projects with universal prices and certain returns, eligible projects will be included in the scope of local government special bond support.	64-11	2021.10.13	Holistic Inclusive Support Stage (2021 to present)	Hybrid	Financial subsidies	Service Support	Childcare Services
65	Notification on a number of opinions on further improving the integration of population and family planning with poverty alleviation and development	Disseminating civilized concepts of marriage and parenthood, such as gender equality and eugenics, and building a new family and population culture.	65-1	2012.02.05	Comprehensive Health Assurance Stage (1963-2013)	Hybrid	Advocacy activities	Other Support	Ideological support
66	Notification on the issuance of the Duties of the Member Organizations of the State Council Working Committee on Women and Children	Gradually establish and improve the maternity insurance system.	66-1	2009.01.14	Comprehensive Health Assurance Stage (1963-2013)	Mandatory	Institutional measures	Financial Support	Maternity Insurance
66	Notification on the issuance of the Duties of the Member Organizations of the State Council Working Committee on Women and Children	Popularize the relevant laws and regulations as well as scientific knowledge of eugenics, contraception, birth control and reproductive health.	66-2	2009.01.14	Comprehensive Health Assurance Stage (1963-2013)	Hybrid	Advocacy activities	Other Support	Ideological support
67	Report on the allocation and utilization of financial social security funds	Integration of the New Rural Cooperative Medical Insurance and the Urban Residents' Medical Insurance, merging the implementation of maternity insurance and employees' medical insurance, and enhancing management effectiveness.	67-1	2022.12.28	Holistic Inclusive Support Stage (2021 to present)	Mandatory	Institutional measures	Financial Support	Maternity Insurance
68	Report on the status of child health promotion	Establishing a special additional deduction for personal income tax for the care of infants and young children under the age of 3, with a flat-rate deduction of 1,000 yuan per month for each infant and young child.	68-1	2022.06.21	Holistic Inclusive Support Stage (2021 to present)	Hybrid	Tax relief	Financial Support	Tax Incentives
68	Report on the status of child health promotion	Promote the healthy development of childcare services, strictly set standards and regulate the management of childcare institutions, and carry out special actions for inclusive childcare.	68-2	2022.06.21	Holistic Inclusive Support Stage (2021 to present)	Mandatory	Supervision and management	Service Support	Childcare Services
68	Report on the status of child health promotion	It will strengthen all-round maternal health care, implement the five systems for maternal and child safety, strengthen the construction of rescue centers for critically ill pregnant women and critically ill newborns, and guarantee the adjustment and improvement of the birth policy.	68-3	2022.06.21	Holistic Inclusive Support Stage (2021 to present)	Mandatory	Institutional measures	Service Support	Fertility Services
68	Report on the status of child health promotion	Focusing on the earliest stages of children's lives, including pregnancy, prenatal care, childbirth and the newborn period, the Government has strengthened pregnancy and childbirth health care, mother and child safety and prevention and treatment of birth defects, and has made efforts to improve the quality of services during pregnancy and childbirth.	68-4	2022.06.21	Holistic Inclusive Support Stage (2021 to present)	Hybrid	Policy support	Service Support	Fertility Services
68	Report on the status of child health promotion	Health guidance for caregivers has been strengthened in the areas of child nutrition and feeding, communication and play, life care and injury prevention, so as to promote early childhood development.	68-5	2022.06.21	Holistic Inclusive Support Stage (2021 to present)	Hybrid	Advocacy activities	Service Support	Parenting guidance
68	Report on the status of child health promotion	Strengthening health care in kindergartens and child-care institutions, enhancing the staffing of school psychologists and school and kindergarten health-care doctors, scientifically planning curricular arrangements during the new Crown pneumonia outbreak, reinforcing health education for students, and starting at an early age, guiding children to establish correct health concepts and develop goo…	68-6	2022.06.21	Holistic Inclusive Support Stage (2021 to present)	Hybrid	Policy support	Service Support	Childcare Services
68	Report on the status of child health promotion	Vigorously promoting the implementation of the Family Education Promotion Law, guiding society as a whole to focus on family, family education and family customs, and incorporating health promotion and scientific child-rearing into family education.	68-7	2022.06.21	Holistic Inclusive Support Stage (2021 to present)	Hybrid	Advocacy activities	Other Support	Ideological support
68	Report on the status of child health promotion	Accelerating the development of inclusive childcare services, and realizing by 2025 that the number of childcare places for infants and toddlers under the age of 3 per 1,000 population will reach 4.5.	68-8	2022.06.21	Holistic Inclusive Support Stage (2021 to present)	Hybrid	Policy support	Service Support	Childcare Services
68	Report on the status of child health promotion	It will improve the system of maternity leave, perfect the mechanism for reasonably sharing the cost of leave, safeguard women's employment and labor rights and interests, and implement tax and other supportive policies to alleviate the burden of child-rearing on families.	68-9	2022.06.21	Holistic Inclusive Support Stage (2021 to present)	Mandatory	Institutional measures	Other Support	Comprehensive Support
69	Notification on the issuance of the national conference on deepening the “release of administrative services” reform and optimizing the business environment	Support social forces in developing inclusive childcare services.	69-1	2019.08.23	Diverse Service Support Stage (2013-2021)	Voluntary	Relying on market institutions	Service Support	Childcare Services
70	Report on the status of employment efforts	Strengthening support for women who have been re-employed after childbirth.	70-1	2022.12.28	Holistic Inclusive Support Stage (2021 to present)	Hybrid	Policy support	Other Support	Employment Support
71	Opinions on the division of labor among the key sectors for the implementation of the Government Work Report (2018)	Increase the supply of preschool education resources through multiple channels, pay attention to the care and training of kindergarten teachers, use the Internet and other information means to strengthen the supervision of the childcare process in child care, so that parents can feel at ease	71-1	2018.04.01	Diverse Service Support Stage (2013-2021)	Hybrid	Policy support	Service Support	Childcare Services
72	Notification on the Issuance of the Implementation Measures for Industry-Education Integration-based Enterprises (Trial)	Accelerate the development of various forms of infant and child care services such as community childcare, and support social forces to establish infant and child care service institutions.	72-1	2019.03.29	Diverse Service Support Stage (2013-2021)	Voluntary	Relying on market institutions	Service Support	Childcare Services
72	Notification on the Issuance of the Implementation Measures for Industry-Education Integration-based Enterprises (Trial)	Improve birth supporting policies and strengthen maternal and child health services.	72-2	2019.03.29	Diverse Service Support Stage (2013-2021)	Hybrid	Policy support	Service Support	Fertility Services
73	Opinions on the Sectoral Division of Labor for the Implementation of the Key Work of the Government Work Report	Develop elderly care and childcare services.	73-1	2020.06.06	Diverse Service Support Stage (2013-2021)	Hybrid	Policy support	Service Support	Childcare Services
73	Opinions on the Sectoral Division of Labor for the Implementation of the Key Work of the Government Work Report	Develop inclusive preschool education and help private kindergartens overcome difficulties.	73-2	2020.06.06	Diverse Service Support Stage (2013-2021)	Hybrid	Policy support	Service Support	Childcare Services
74	Opinions on the division of key work in the implementation of the Government's Work Report	Further increase the enrollment rate in preschool education, improve the mechanisms for ensuring accessible preschool education, and support the development of preschool education	74-1	2021.03.19	Diverse Service Support Stage (2013-2021)	Mandatory	Institutional measures	Service Support	Childcare Services
74	Opinions on the division of key work in the implementation of the Government's Work Report	Develop diverse community-based elderly care and childcare services, strengthen supporting facilities and barrier-free infrastructure, and implement more preferential policies.	74-2	2021.03.19	Diverse Service Support Stage (2013-2021)	Hybrid	Policy support	Service Support	Childcare Services
74	Opinions on the division of key work in the implementation of the Government's Work Report	Provide preferential support in terms of taxation and other aspects for the development of community-based services to alleviate the burden on families and bring warmth to elderly care and childcare.	74-3	2021.03.19	Diverse Service Support Stage (2013-2021)	Mandatory	Regulations	Service Support	Childcare Services
75	Opinions on the division of key work in the implementation of the Government's Work Report	Increase the construction of supporting facilities for community elderly care and childcare, and provide more support in planning, land use and housing.	75-1	2022.03.21	Holistic Inclusive Support Stage (2021 to present)	Hybrid	Policy support	Service Support	Childcare Services
75	Opinions on the division of key work in the implementation of the Government's Work Report	Increasing resources for inclusive pre-school education through multiple channels.	75-2	2022.03.21	Holistic Inclusive Support Stage (2021 to present)	Voluntary	Relying on market institutions	Service Support	Childcare Services
75	Opinions on the division of key work in the implementation of the Government's Work Report	Including the costs of caring for infants and young children under the age of 3 in the special additional deduction for personal income tax.	75-3	2022.03.21	Holistic Inclusive Support Stage (2021 to present)	Hybrid	Tax relief	Financial Support	Tax Incentives
75	Opinions on the division of key work in the implementation of the Government's Work Report	Improve the supporting measures for the three-child birth policy, develop inclusive childcare services through multiple channels, and reduce the burden of childbirth, parenting and education on families.	75-4	2022.03.21	Holistic Inclusive Support Stage (2021 to present)	Mandatory	Institutional measures	Service Support	Childcare Services
76	Notification on maternity leave for female workers	A total of fifty-six days' leave is granted before and after the birth.	76-1	1955.04.26	Basic Fertility Support Stage (1949-1962)	Mandatory	Regulations	Time Support	Maternity leave
76	Notification on maternity leave for female workers	Maternity leave of up to thirty days shall be granted in the event of a miscarriage of less than seven months of pregnancy.	76-2	1955.04.26	Basic Fertility Support Stage (1949-1962)	Mandatory	Regulations	Time Support	Maternity leave
76	Notification on maternity leave for female workers	Fourteen additional days of maternity leave for difficult or double births.	76-3	1955.04.26	Basic Fertility Support Stage (1949-1962)	Mandatory	Regulations	Time Support	Maternity leave
76	Notification on maternity leave for female workers	Maternity leave is treated as sick leave if it is necessary to continue recuperation due to illness after the expiration of the leave.	76-4	1955.04.26	Basic Fertility Support Stage (1949-1962)	Mandatory	Regulations	Time Support	Maternity leave
77	Notification on the Establishment of a Special Additional Deduction for Individual Income Tax for the Care of Infants and Young Children Under 3 Years of Age	Expenditures related to taxpayers' care of children under the age of 3 who are infants or toddlers will be deducted at a flat rate of 1,000 yuan per month per infant or toddler.	77-1	2022.03.19	Holistic Inclusive Support Stage (2021 to present)	Hybrid	Tax relief	Financial Support	Tax Incentives
77	Notification on the Establishment of a Special Additional Deduction for Individual Income Tax for the Care of Infants and Young Children Under 3 Years of Age	Parents can choose to have one of them deduct 100% of the standard deduction, or both of them can choose to deduct 50% of the standard deduction, and the specific deduction method cannot be changed within a tax year.	77-2	2022.03.19	Holistic Inclusive Support Stage (2021 to present)	Hybrid	Tax relief	Financial Support	Tax Incentives
77	Notification on the Establishment of a Special Additional Deduction for Individual Income Tax for the Care of Infants and Young Children Under 3 Years of Age	The safeguards and other matters involved in the special additional deduction for individual income tax for the care of infants and young children under the age of 3 shall be implemented with reference to the relevant provisions of the Provisional Measures for Special Additional Deduction for Individual Income Tax.	77-3	2022.03.19	Holistic Inclusive Support Stage (2021 to present)	Hybrid	Tax relief	Financial Support	Tax Incentives
77	Notification on the Establishment of a Special Additional Deduction for Individual Income Tax for the Care of Infants and Young Children Under 3 Years of Age	Special additional deduction for personal income tax for the care of infants and children under 3 years old has been implemented since January 1, 2022	77-4	2022.03.19	Holistic Inclusive Support Stage (2021 to present)	Hybrid	Tax relief	Financial Support	Tax Incentives
78	Notification on the issuance of the “13th Five-Year Plan” for promoting the equalization of basic public services	Strengthen the construction of inclusive kindergartens, build and renovate a number of public kindergartens, actively support enterprises and institutions to run kindergartens, collective kindergartens and private kindergartens to provide inclusive preschool education services to the society, and focus on guaranteeing the needs of children of appropriate age in rural areas of central and western …	78-1	2017.01.2	Diverse Service Support Stage (2013-2021)	Mandatory	Administrative orders	Service Support	Childcare Services
78	Notification on the issuance of the “13th Five-Year Plan” for promoting the equalization of basic public services	Implement the comprehensive two-child policy, reform and improve the management of family planning services, and implement birth registration services.	78-3	2017.01.2	Diverse Service Support Stage (2013-2021)	Mandatory	Institutional measures	Service Support	Fertility Services
78	Notification on the issuance of the “13th Five-Year Plan” for promoting the equalization of basic public services	In rural areas where outgoing employment is relatively concentrated, make full use of idle resources after layout adjustment to carry out care services such as elderly care and child care.	78-6	2017.01.2	Diverse Service Support Stage (2013-2021)	Hybrid	Policy support	Service Support	Childcare Services
78	Notification on the issuance of the “13th Five-Year Plan” for promoting the equalization of basic public services	Vigorously develop public kindergartens and actively support private kindergartens to provide inclusive services. Expand preschool education resources in contiguous extremely poor areas and ethnic minority areas.	78-7	2017.01.2	Diverse Service Support Stage (2013-2021)	Hybrid	Policy support	Service Support	Childcare Services
78	Notification on the issuance of the “13th Five-Year Plan” for promoting the equalization of basic public services	Maternal and child health service guarantee. Strengthen the construction of children's hospitals and comprehensive hospital pediatrics as well as maternal and child health service institutions, and reasonably increase obstetric beds. Accelerate the cultivation of obstetric and pediatric doctors, midwives and nurses, and strive to increase 140,000 obstetricians and midwives. Implement pre-pregnanc…	78-5	2017.01.2	Diverse Service Support Stage (2013-2021)	Hybrid	Policy support	Service Support	Fertility Services
78	Notification on the issuance of the “13th Five-Year Plan” for promoting the equalization of basic public services	Carry out pre-pregnancy eugenic health checks and strengthen the health management of high-risk pregnant women and newborns.	78-4	2017.01.2	Diverse Service Support Stage (2013-2021)	Mandatory	Administrative orders	Service Support	Fertility Services
78	Notification on the issuance of the “13th Five-Year Plan” for promoting the equalization of basic public services	Merge the implementation of maternity insurance and basic medical insurance.	78-2	2017.01.2	Diverse Service Support Stage (2013-2021)	Mandatory	Administrative orders	Financial Support	Maternity Insurance
79	Notification on the issuance of the “13th Five-Year” Health and Wellness Plan	Do a good job in connecting family planning policies and related economic and social policies before and after policy adjustments, and safeguard the legitimate rights and interests of the masses.	79-6	2016.12.27	Diverse Service Support Stage (2013-2021)	Mandatory	Institutional measures	Other Support	Comprehensive Support
79	Notification on the issuance of the “13th Five-Year” Health and Wellness Plan	Make overall plans to promote the comprehensive reform of the birth policy, service management system, family development support system and governance mechanism, and promote the work of population and family planning from mainly controlling the population number to regulating the total amount, improving the quality and optimizing the structure.	79-7	2016.12.27	Diverse Service Support Stage (2013-2021)	Mandatory	Institutional measures	Other Support	Comprehensive Support
79	Notification on the issuance of the “13th Five-Year” Health and Wellness Plan	Strengthen classified guidance and encourage childbirth in accordance with policies.	79-5	2016.12.27	Diverse Service Support Stage (2013-2021)	Hybrid	Advocacy activities	Other Support	Comprehensive Support
79	Notification on the issuance of the “13th Five-Year” Health and Wellness Plan	Provide basic medical and health services for the entire process of childbirth to pregnant women, further improve the ability to rescue critically ill pregnant women and newborns, and effectively reduce the maternal mortality rate and infant mortality rate.	79-1	2016.12.27	Diverse Service Support Stage (2013-2021)	Mandatory	Administrative orders	Service Support	Fertility Services
79	Notification on the issuance of the “13th Five-Year” Health and Wellness Plan	Vigorously promote breastfeeding, carry out guidance on infant nutrition and feeding, growth and development, and psychological behavior, expand the coverage of child nutrition improvement and newborn disease screening projects in poor areas, control the growth retardation rate of children under 5 years old below 7%, and reduce the low body weight rate to below 5%.	79-2	2016.12.27	Diverse Service Support Stage (2013-2021)	Mandatory	Administrative orders	Service Support	Parenting guidance
79	Notification on the issuance of the “13th Five-Year” Health and Wellness Plan	Strengthen the health care work of childcare institutions, and achieve full coverage of health care guidance for childcare institutions.	79-3	2016.12.27	Diverse Service Support Stage (2013-2021)	Mandatory	Supervision and management	Service Support	Childcare Services
79	Notification on the issuance of the “13th Five-Year” Health and Wellness Plan	Rationally allocate resources such as maternal and child health care, child care, preschool and primary and secondary education, and social security to meet the demand for new public services.。	79-4	2016.12.27	Diverse Service Support Stage (2013-2021)	Hybrid	Policy support	Service Support	Fertility Services
80	Notification of the issuance of the Twelfth Five-Year Plan for the National Basic Public Service System	Improve the maternity insurance system and strengthening its convergence with the basic medical insurance system.	80-1	2012.07.11	Comprehensive Health Assurance Stage (1963-2013)	Mandatory	Institutional measures	Financial Support	Maternity Insurance
80	Notification of the issuance of the Twelfth Five-Year Plan for the National Basic Public Service System	Expand the coverage of maternity insurance, focusing on migrant workers, employees of non-public economic organizations and others.	80-2	2012.07.11	Comprehensive Health Assurance Stage (1963-2013)	Hybrid	Policy support	Financial Support	Maternity Insurance
80	Notification of the issuance of the Twelfth Five-Year Plan for the National Basic Public Service System	Actively explore a maternity protection mechanism that covers both urban and rural residents.	80-3	2012.07.11	Comprehensive Health Assurance Stage (1963-2013)	Mandatory	Institutional measures	Financial Support	Maternity Insurance
80	Notification of the issuance of the Twelfth Five-Year Plan for the National Basic Public Service System	Make full use of unused resources for childcare services.	80-4	2012.07.11	Comprehensive Health Assurance Stage (1963-2013)	Hybrid	Policy support	Service Support	Childcare Services
81	Notification of the issuance of the National Twelfth Five-Year Plan for Population Development	To further improve the insurance system for maternity and others.	81-1	2011.11.23	Comprehensive Health Assurance Stage (1963-2013)	Mandatory	Institutional measures	Financial Support	Maternity Insurance
81	Notification of the issuance of the National Twelfth Five-Year Plan for Population Development	Promote the concept of reproductive health and positive, healthy and responsible behavior in marriage and parenthood.	81-2	2011.11.23	Comprehensive Health Assurance Stage (1963-2013)	Hybrid	Advocacy activities	Other Support	Ideological support
82	Notification of the issuance of the National Population Development Plan (2016-2030)	Strengthen scientific prediction, rationally plan and allocate resources such as child care, preschool and primary and secondary education, and social security to meet the demand for new public services.	82-2	2016.12.30	Diverse Service Support Stage (2013-2021)	Hybrid	Policy support	Service Support	Childcare Services
82	Notification of the issuance of the National Population Development Plan (2016-2030)	Guide and encourage social forces to establish non-profit women and children's hospitals, inclusive nurseries and kindergartens and other service institutions.	82-3	2016.12.30	Diverse Service Support Stage (2013-2021)	Voluntary	Relying on Community	Service Support	Childcare Services
82	Notification of the issuance of the National Population Development Plan (2016-2030)	Encourage and promote communities or neighborhoods to carry out volunteer services for infant and child care.	82-4	2016.12.30	Diverse Service Support Stage (2013-2021)	Voluntary	Relying on Community	Service Support	Childcare Services
82	Notification of the issuance of the National Population Development Plan (2016-2030)	Improve policies on taxation, child-rearing, education, social security, housing, etc., to reduce the burden on families raising children.	82-8	2016.12.30	Diverse Service Support Stage (2013-2021)	Mandatory	Institutional measures	Other Support	Comprehensive Support
82	Notification of the issuance of the National Population Development Plan (2016-2030)	Enhance community services such as infant and child care, daytime care for the elderly, and home-based care for the aged.	82-11	2016.12.30	Diverse Service Support Stage (2013-2021)	Voluntary	Relying on Community	Service Support	Childcare Services
82	Notification of the issuance of the National Population Development Plan (2016-2030)	Strengthen marriage and family counseling, promote the construction of a new family culture, and carry out activities to create happy families.	82-12	2016.12.30	Diverse Service Support Stage (2013-2021)	Hybrid	Advocacy activities	Other Support	Ideological support
82	Notification of the issuance of the National Population Development Plan (2016-2030)	Improving the system of family planning incentive leave and the system of paternity leave for spouses.	82-9	2016.12.30	Diverse Service Support Stage (2013-2021)	Mandatory	Institutional measures	Time Support	Paternity Leave
82	Notification of the issuance of the National Population Development Plan (2016-2030)	Establish and improve family development policies including birth support, infant and child rearing, youth development, elderly support, care for the sick and disabled, and after-death services.	82-7	2016.12.30	Diverse Service Support Stage (2013-2021)	Mandatory	Institutional measures	Service Support	Childcare Services
82	Notification of the issuance of the National Population Development Plan (2016-2030)	Encourage employers to provide flexible work schedules and necessary accommodations for pregnant and breastfeeding women. Support women's return to work after childbirth.	82-10	2016.12.30	Diverse Service Support Stage (2013-2021)	Voluntary	Relying on market institutions	Other Support	Employment Support
82	Notification of the issuance of the National Population Development Plan (2016-2030)	Improve the maternal and child health service system and enhance the capacity of maternal and child health services.	82-1	2016.12.30	Diverse Service Support Stage (2013-2021)	Mandatory	Administrative orders	Service Support	Fertility Services
82	Notification of the issuance of the National Population Development Plan (2016-2030)	Set up breastfeeding rooms or infant care tables in large public places, public transportation, tourist attractions and other places to protect the rights and interests of mothers and infants.	82-6	2016.12.30	Diverse Service Support Stage (2013-2021)	Mandatory	Administrative orders	Other Support	Comprehensive Support
82	Notification of the issuance of the National Population Development Plan (2016-2030)	Promoting the combined implementation of maternity insurance and basic medical insurance, and ensuring that maternity insurance benefits remain unchanged during the period when employees give birth.	82-5	2016.12.30	Diverse Service Support Stage (2013-2021)	Mandatory	Institutional measures	Financial Support	Maternity Insurance
82	Notification of the issuance of the National Population Development Plan (2016-2030)	Adhere to the basic national policy of equality between men and women, comprehensively integrate gender equality into the legal system and public policies, promote integration into social culture, effectively protect the legitimate rights and interests of women, eliminate gender discrimination, and improve women's social participation ability and life and health quality.	82-13	2016.12.30	Diverse Service Support Stage (2013-2021)	Hybrid	Policy support	Other Support	Ideological support
82	Notification of the issuance of the National Population Development Plan (2016-2030)	Strengthen the comprehensive management of the sex ratio at birth, create a social atmosphere of equality between men and women, respect for women, and protection of girls, and increase efforts to crack down on non-medical needs for fetal gender identification and sex-selective artificial termination of pregnancy	82-14	2016.12.30	Diverse Service Support Stage (2013-2021)	Hybrid	Policy support	Other Support	Ideological support
83	Notification of the issuance of the Programme of Action for the Sustainable Development of China for the Early Twenty-first Century	Efforts have been made to expand the coverage of basic medical insurance, and steady progress has been made in industrial injury insurance and maternity insurance.	83-1	2003.01.14	Comprehensive Health Assurance Stage (1963-2013)	Mandatory	Administrative orders	Financial Support	Maternity Insurance
84	Outline for the Development of Women and Children in China	Comprehensive health management services are being provided in response to the health needs of women during adolescence, childbearing age, pregnancy and childbirth, menopause and old age.	84-1	2021.09.08	Holistic Inclusive Support Stage (2021 to present)	Hybrid	Policy support	Service Support	Fertility Services
84	Outline for the Development of Women and Children in China	Promoting scientific preparation for pregnancy and age-appropriate pregnancy, maintaining appropriate birth spacing, and reasonably controlling the rate of caesarean sections.	84-2	2021.09.08	Holistic Inclusive Support Stage (2021 to present)	Mandatory	Administrative orders	Service Support	Fertility Services
84	Outline for the Development of Women and Children in China	Providing basic health-care services throughout the reproductive process, incorporating maternal health management into the scope of basic public health services, and achieving a rate of more than 90 per cent for the systematic management of pregnancy and childbirth.	84-3	2021.09.08	Holistic Inclusive Support Stage (2021 to present)	Mandatory	Administrative orders	Service Support	Fertility Services
84	Outline for the Development of Women and Children in China	Enhancing awareness of sexual morality, sexual health and sexual safety among men and women, and advocating shared responsibility for contraception.	84-4	2021.09.08	Holistic Inclusive Support Stage (2021 to present)	Hybrid	Advocacy activities	Other Support	Ideological support
84	Outline for the Development of Women and Children in China	Promoting pre-marital medical examinations, pre-pregnancy eugenic health examinations, folic acid supplementation and other pre-marital and pre-pregnancy health-care services to be more equitable and accessible.	84-5	2021.09.08	Holistic Inclusive Support Stage (2021 to present)	Mandatory	Administrative orders	Service Support	Fertility Services
84	Outline for the Development of Women and Children in China	Fully implementing laws and regulations and policies to eliminate gender discrimination in employment, and creating gender-equal employment mechanisms and market environments.	84-6	2021.09.08	Holistic Inclusive Support Stage (2021 to present)	Hybrid	Policy support	Other Support	Employment Support
84	Outline for the Development of Women and Children in China	Employing organizations suspected of gender discrimination in recruitment and hiring are jointly interviewed and punished in accordance with the law. Employers are being urged to strengthen self-examination and self-correction of gender discrimination in employment.	84-7	2021.09.08	Holistic Inclusive Support Stage (2021 to present)	Mandatory	Penalties	Other Support	Employment Support
84	Outline for the Development of Women and Children in China	Playing the role of supervising labor security laws, it has proposed corrective actions to employers suspected of gender discrimination in employment, or has made recommendations to the relevant administrative departments on how to deal with the situation.	84-8	2021.09.08	Holistic Inclusive Support Stage (2021 to present)	Mandatory	Supervision and management	Other Support	Employment Support
84	Outline for the Development of Women and Children in China	Supervising organizations to strengthen special protection for female workers during menstruation, pregnancy and breastfeeding, and to implement breastfeeding breaks and maternity leave systems. To urge employing organizations to strengthen occupational protection and occupational health supervision and protection, and to protect female workers from the hazards of toxic and harmful substances and…	84-9	2021.09.08	Holistic Inclusive Support Stage (2021 to present)	Mandatory	Supervision and management	Other Support	Employment Support
84	Outline for the Development of Women and Children in China	Employing organizations are prohibited from lowering wages, maliciously transferring female workers, dismissing them, or terminating their labor (employment) contracts because they are pregnant, giving birth, or breastfeeding, promoting the implementation of wages and benefits during maternity incentive leave, and carrying out special inspections on a regular basis to safeguard the rights and int…	84-10	2021.09.08	Holistic Inclusive Support Stage (2021 to present)	Mandatory	Penalties	Other Support	Employment Support
84	Outline for the Development of Women and Children in China	Training and other support is provided for women returning to work or re-employment after childbirth.	84-11	2021.09.08	Holistic Inclusive Support Stage (2021 to present)	Hybrid	Policy support	Other Support	Employment Support
84	Outline for the Development of Women and Children in China	Universities, research organizations and other employers are exploring the establishment of funds for female researchers to return to research after childbirth.	84-12	2021.09.08	Holistic Inclusive Support Stage (2021 to present)	Voluntary	Relying on education institutions	Other Support	Employment Support
84	Outline for the Development of Women and Children in China	Encouraging employers to establish facilities such as breastfeeding rooms.	84-13	2021.09.08	Holistic Inclusive Support Stage (2021 to present)	Voluntary	Relying on market institutions	Other Support	Employment Support
84	Outline for the Development of Women and Children in China	Consolidating and raising the coverage rate of maternity insurance, and improving policies on the payment of maternity medical expenses and maternity allowances under maternity insurance.	84-14	2021.09.08	Holistic Inclusive Support Stage (2021 to present)	Mandatory	Institutional measures	Financial Support	Maternity Insurance
84	Outline for the Development of Women and Children in China	Improving laws and regulations and policies related to population and childbirth, and promoting the matching and convergence of childbirth policies with economic and social policies.	84-15	2021.09.08	Holistic Inclusive Support Stage (2021 to present)	Mandatory	Institutional measures	Other Support	Comprehensive Support
84	Outline for the Development of Women and Children in China	It is studying and promoting the inclusion of the costs of care services for infants and young children under the age of 3 in the special additional deduction for personal income tax, housing and other support policies, so as to reduce the burden of childbirth, child-rearing and education on families.	84-16	2021.09.08	Holistic Inclusive Support Stage (2021 to present)	Mandatory	Institutional measures	Other Support	Comprehensive Support
84	Outline for the Development of Women and Children in China	Policies on early childhood care, youth development, elderly support and care for the sick and disabled have been improved, and a family policy system has been formed that supports the improvement of the basic functions of the family, promotes equality between men and women and the comprehensive development of women, so as to enhance the capacity of the family to develop.	84-17	2021.09.08	Holistic Inclusive Support Stage (2021 to present)	Mandatory	Institutional measures	Other Support	Comprehensive Support
84	Outline for the Development of Women and Children in China	完善产假制度，exploring the implementation of parental leave。建立促进家庭发展的政策评估机制。	84-18	2021.09.08	Holistic Inclusive Support Stage (2021 to present)	Mandatory	Institutional measures	Other Support	Comprehensive Support
84	Outline for the Development of Women and Children in China	Developing a system of universal childcare services, and comprehensively utilizing supportive policies in the areas of land, housing, finance, finance and human resources to expand the supply of childcare services.	84-19	2021.09.08	Holistic Inclusive Support Stage (2021 to present)	Hybrid	Policy support	Service Support	Childcare Services
84	Outline for the Development of Women and Children in China	Publicizing relevant laws and regulations for families, promoting the implementation of the concept of equality between men and women in marriage and family relations, advocating the equal participation of husbands and wives in decision-making in family affairs, and opposing all forms of domestic violence. It conducts education on the concepts of love, marriage and the family, builds platforms fo…	84-20	2021.09.08	Holistic Inclusive Support Stage (2021 to present)	Hybrid	Advocacy activities	Other Support	Ideological support
84	Outline for the Development of Women and Children in China	Advocating the division of labor between husband and wife in household chores, and sharing family responsibilities such as caring for and accompanying their children, educating their children, and taking care of household chores, so as to narrow the gap between the genders in terms of the amount of time spent on household chores. Infant and child care services and long-term care services for the …	84-21	2021.09.08	Holistic Inclusive Support Stage (2021 to present)	Hybrid	Advocacy activities	Other Support	Ideological support
84	Outline for the Development of Women and Children in China	Supervising employers to implement systems such as family visit leave, paid leave for employees, and paternity leave for spouses, encouraging employers to implement flexible leave and flexible work systems, and creating maternity-friendly work environments, so as to support male and female employees in fulfilling their family responsibilities together.	84-22	2021.09.08	Holistic Inclusive Support Stage (2021 to present)	Voluntary	Relying on market institutions	Other Support	Employment Support
85	Notification of the issuance of the Outline for the Development of Chinese Women and the Outline for the Development of Chinese Children	Maternity insurance coverage for urban workers has reached over 90%.	85-1	2001.05.22	Comprehensive Health Assurance Stage (1963-2013)	Mandatory	Administrative orders	Financial Support	Maternity Insurance
85	Notification of the issuance of the Outline for the Development of Chinese Women and the Outline for the Development of Chinese Children	The establishment of a maternity insurance system for urban workers to safeguard the basic living and health-care needs of female workers during childbirth.	85-2	2001.05.22	Comprehensive Health Assurance Stage (1963-2013)	Mandatory	Institutional measures	Financial Support	Maternity Insurance
85	Notification of the issuance of the Outline for the Development of Chinese Women and the Outline for the Development of Chinese Children	Promoting the further improvement of the basic medical insurance and maternity insurance systems for urban workers.	85-3	2001.05.22	Comprehensive Health Assurance Stage (1963-2013)	Mandatory	Institutional measures	Financial Support	Maternity Insurance
85	Notification of the issuance of the Outline for the Development of Chinese Women and the Outline for the Development of Chinese Children	Rational planning and operation of model kindergartens organized by the education sector, as well as encouragement of multi-channel and multi-form development of early childhood education in society.	85-4	2001.05.22	Comprehensive Health Assurance Stage (1963-2013)	Mandatory	Institutional measures	Service Support	Childcare Services
86	Notification on the issuance of the Opinions of the State Council Leading Group for the Protection of Minors on Strengthening the Protection of Minors	When allocating public rental housing, local governments may give appropriate consideration to families that meet local housing security conditions and have minor children, based on the number of minor children in the family, in terms of housing type selection.	86-2	2021.06.06	Diverse Service Support Stage (2013-2021)	Hybrid	Policy support	Other Support	Housing Support
86	Notification on the issuance of the Opinions of the State Council Leading Group for the Protection of Minors on Strengthening the Protection of Minors	Develop an inclusive childcare service system and increase support for community infant care services.	86-3	2021.06.06	Diverse Service Support Stage (2013-2021)	Hybrid	Policy support	Service Support	Childcare Services
86	Notification on the issuance of the Opinions of the State Council Leading Group for the Protection of Minors on Strengthening the Protection of Minors	Follow the developmental patterns of infants and young children, improve the relevant policy and legal framework and standards, and promote the professionalization and standardization of infant and young child care services.	86-4	2021.06.06	Diverse Service Support Stage (2013-2021)	Mandatory	Institutional measures	Service Support	Childcare Services
86	Notification on the issuance of the Opinions of the State Council Leading Group for the Protection of Minors on Strengthening the Protection of Minors	Strengthen supervision and management of childcare institutions, ensure proper health and hygiene measures, and establish a comprehensive regulatory system.	86-5	2021.06.06	Diverse Service Support Stage (2013-2021)	Mandatory	Supervision and management	Service Support	Childcare Services
86	Notification on the issuance of the Opinions of the State Council Leading Group for the Protection of Minors on Strengthening the Protection of Minors	Fully implement maternity leave and other family-related leave systems, as well as regulations on breastfeeding time, and encourage regions with the necessary conditions to explore pilot programs for parental leave.	86-1	2021.06.06	Diverse Service Support Stage (2013-2021)	Mandatory	Administrative orders	Time Support	Maternity leave
87	Notification of the issuance of the Measures on Personnel Work of the Ministry of Environmental Protection	Ninety days of maternity leave for women civil servants who give birth.	87-1	2009.06.15	Comprehensive Health Assurance Stage (1963-2013)	Mandatory	Regulations	Time Support	Maternity leave
88	Notification on the Publication of the Implementation Measures for the Labor Protection of Female Transportation Workers	The wages of female workers during pregnancy, maternity and breastfeeding are paid in accordance with State regulations, and they may not be suspended without pay or have their employment contracts terminated prematurely.	88-1	1995.05.12	Comprehensive Health Assurance Stage (1963-2013)	Mandatory	Penalties	Other Support	Employment Support
88	Notification on the Publication of the Implementation Measures for the Labor Protection of Female Transportation Workers	Female workers who have a history of two or more spontaneous abortions and are now childless shall be transferred out of jobs that may directly or indirectly lead to abortions.	88-10	1995.05.12	Comprehensive Health Assurance Stage (1963-2013)	Mandatory	Regulations	Other Support	Employment Support
88	Notification on the Publication of the Implementation Measures for the Labor Protection of Female Transportation Workers	The organization shall give breastfeeding female workers two breastfeeding breaks of 30 minutes each during the working hours of each shift.	88-11	1995.05.12	Comprehensive Health Assurance Stage (1963-2013)	Mandatory	Regulations	Time Support	Breastfeeding leave
88	Notification on the Publication of the Implementation Measures for the Labor Protection of Female Transportation Workers	In the case of twins or sick or infirm infants, breastfeeding may be extended for up to another six months.	88-12	1995.05.12	Comprehensive Health Assurance Stage (1963-2013)	Mandatory	Regulations	Time Support	Breastfeeding leave
88	Notification on the Publication of the Implementation Measures for the Labor Protection of Female Transportation Workers	During the breastfeeding period, a female worker's employer may not extend her working hours or engage her in night work.	88-13	1995.05.12	Comprehensive Health Assurance Stage (1963-2013)	Mandatory	Penalties	Other Support	Employment Support
88	Notification on the Publication of the Implementation Measures for the Labor Protection of Female Transportation Workers	Breastfeeding rooms should be established in organizations that have the means to do so.	88-14	1995.05.12	Comprehensive Health Assurance Stage (1963-2013)	Voluntary	Relying on market institutions	Other Support	Employment Support
88	Notification on the Publication of the Implementation Measures for the Labor Protection of Female Transportation Workers	At the end of maternity leave, female workers are allowed one to two weeks to gradually return to their original workload.	88-15	1995.05.12	Comprehensive Health Assurance Stage (1963-2013)	Mandatory	Regulations	Other Support	Employment Support
88	Notification on the Publication of the Implementation Measures for the Labor Protection of Female Transportation Workers	Whether or not a female worker goes on leave after the expiration of her maternity leave is subject to the approval of the relevant authorities in accordance with the work situation and the principle of her own volition.	88-16	1995.05.12	Comprehensive Health Assurance Stage (1963-2013)	Mandatory	Regulations	Other Support	Employment Support
88	Notification on the Publication of the Implementation Measures for the Labor Protection of Female Transportation Workers	Organizations with a large number of female workers should gradually establish nurseries and kindergartens with specialized staff.	88-17	1995.05.12	Comprehensive Health Assurance Stage (1963-2013)	Voluntary	Relying on market institutions	Service Support	Childcare Services
88	Notification on the Publication of the Implementation Measures for the Labor Protection of Female Transportation Workers	Organizations with a large number of female workers should include facilities such as rest rooms for pregnant women, breastfeeding rooms for infants, and sanitary rooms for female workers in their infrastructure planning for new construction, remodeling, and expansion projects.	88-18	1995.05.12	Comprehensive Health Assurance Stage (1963-2013)	Mandatory	Regulations	Other Support	Employment Support
88	Notification on the Publication of the Implementation Measures for the Labor Protection of Female Transportation Workers	Establishment of maternity system health cards for pregnant female workers, and close observation and monitoring of high-risk pregnant women.	88-2	1995.05.12	Comprehensive Health Assurance Stage (1963-2013)	Mandatory	Regulations	Service Support	Fertility Services
88	Notification on the Publication of the Implementation Measures for the Labor Protection of Female Transportation Workers	Pregnant female workers shall not be assigned to work at the third level of physical labor intensity as stipulated by the State, or labor that is contraindicated for pregnant women, and shall not be allowed to extend their working hours.	88-3	1995.05.12	Comprehensive Health Assurance Stage (1963-2013)	Mandatory	Penalties	Other Support	Employment Support
88	Notification on the Publication of the Implementation Measures for the Labor Protection of Female Transportation Workers	Female workers who have completed seven months or more of pregnancy shall be given a break of one to two hours during working hours.	88-4	1995.05.12	Comprehensive Health Assurance Stage (1963-2013)	Mandatory	Regulations	Other Support	Employment Support
88	Notification on the Publication of the Implementation Measures for the Labor Protection of Female Transportation Workers	Pregnant female workers who undergo prenatal check-ups during working hours shall be counted as working hours.	88-5	1995.05.12	Comprehensive Health Assurance Stage (1963-2013)	Mandatory	Regulations	Other Support	Employment Support
88	Notification on the Publication of the Implementation Measures for the Labor Protection of Female Transportation Workers	Examination, delivery, surgical, hospitalization and medication fees incurred by pregnant women during pregnancy and delivery at contracted hospitals are paid for through the original medical funding channels or in accordance with the Trial Measures for Maternity Insurance for Enterprise Employees.	88-6	1995.05.12	Comprehensive Health Assurance Stage (1963-2013)	Mandatory	Regulations	Financial Support	Maternity Insurance
88	Notification on the Publication of the Implementation Measures for the Labor Protection of Female Transportation Workers	Maternity leave for female workers is 90 days, of which 15 days are granted prior to the birth and an additional 15 days for difficult births.	88-7	1995.05.12	Comprehensive Health Assurance Stage (1963-2013)	Mandatory	Regulations	Time Support	Maternity leave
88	Notification on the Publication of the Implementation Measures for the Labor Protection of Female Transportation Workers	During the period of maternity leave, female workers are not affected by their previous benefits.	88-8	1995.05.12	Comprehensive Health Assurance Stage (1963-2013)	Mandatory	Regulations	Financial Support	Maternity Insurance
88	Notification on the Publication of the Implementation Measures for the Labor Protection of Female Transportation Workers	Female workers shall be granted maternity leave of 15 to 30 days for miscarriages of less than four months of pregnancy, and 42 days for miscarriages of more than four months and less than seven months of pregnancy.	88-9	1995.05.12	Comprehensive Health Assurance Stage (1963-2013)	Mandatory	Regulations	Time Support	Maternity leave
89	Opinions on Education Supporting the Development of Social Service Industries	Accelerate the establishment and improvement of talent training and education systems in shortage areas such as domestic services, elderly care, and childcare, expand the scale of talent cultivation, comprehensively enhance the quality of talent cultivation, and support the development of the service industry.	89-1	2019.09.05	Diverse Service Support Stage (2013-2021)	Mandatory	Administrative orders	Service Support	Childcare Services
89	Opinions on Education Supporting the Development of Social Service Industries	Focusing on shortage areas such as home services, elderly care services, traditional Chinese medicine health services, and childcare services targeting community residents, align with job requirements in management, operations, services, and supply chain roles to reasonably determine the talent cultivation objectives and standards for related majors and vocational training programs at different l…	89-2	2019.09.05	Diverse Service Support Stage (2013-2021)	Voluntary	Relying on education institutions	Service Support	Childcare Services
89	Opinions on Education Supporting the Development of Social Service Industries	Encourage and guide vocational colleges with the necessary conditions to actively establish new majors related to the social services industry, such as midwifery, early childhood development and health management, early childhood care, and preschool education.	89-3	2019.09.05	Diverse Service Support Stage (2013-2021)	Voluntary	Relying on education institutions	Service Support	Childcare Services
90	Opinions on the implementation of the third pre-primary education action plan	Focus on strengthening the construction of kindergartens in poverty alleviation areas, areas with concentrated new population under the two-child policy, and urban-rural fringe areas. Vigorously develop public kindergartens to provide broad coverage and basic preschool education public services.	90-1	2017.04.13	Diverse Service Support Stage (2013-2021)	Mandatory	Administrative orders	Service Support	Childcare Services
90	Opinions on the implementation of the third pre-primary education action plan	Actively encouraging social forces to run kindergartens and supporting inclusive private kindergartens. Improve the conditions for running kindergartens to meet the basic needs for childcare and educational activities.	90-2	2017.04.13	Diverse Service Support Stage (2013-2021)	Voluntary	Relying on market institutions	Service Support	Childcare Services
90	Opinions on the implementation of the third pre-primary education action plan	Arrange the construction and renovation of a number of kindergartens year by year, support enterprises, institutions and collectives to run kindergartens, and expand public resources. The renovation of old urban areas, shantytowns and the construction of new urban areas and residential districts should be equipped with kindergartens as needed.	90-3	2017.04.13	Diverse Service Support Stage (2013-2021)	Hybrid	Policy support	Service Support	Childcare Services
90	Opinions on the implementation of the third pre-primary education action plan	Carry out special rectification of supporting kindergartens in urban residential districts, and comprehensively rectify those that have not been built or handed over as required, or have not been run as public kindergartens or inclusive private kindergartens, and complete the rectification by the end of 2018.	90-4	2017.04.13	Diverse Service Support Stage (2013-2021)	Mandatory	Supervision and management	Service Support	Childcare Services
90	Opinions on the implementation of the third pre-primary education action plan	Continue to run public township central kindergartens well, give full play to the role of radiation guidance, establish independent kindergartens in large villages, run kindergartens jointly in small villages, and give priority to the use of idle school buildings of primary and secondary schools for renovation. Accelerate the construction of rural kindergartens in contiguous poor areas.	90-5	2017.04.13	Diverse Service Support Stage (2013-2021)	Hybrid	Policy support	Service Support	Childcare Services
90	Opinions on the implementation of the third pre-primary education action plan	Formulate the identification standards for inclusive private kindergartens, and determine a number of inclusive private kindergartens year by year. Support the development of inclusive private kindergartens through purchasing services, comprehensive rewards, rent reduction, dispatched public teachers, teacher training, teaching and research guidance, etc.	90-6	2017.04.13	Diverse Service Support Stage (2013-2021)	Mandatory	Institutional measures	Service Support	Childcare Services
91	Notification on the issuance of the Pilot Measures on Maternity Insurance for Enterprise Employees	Maternity insurance is organized on a territorial basis and maternity insurance costs are socially coordinated.	91-1	1994.12.14	Comprehensive Health Assurance Stage (1963-2013)	Mandatory	Administrative orders	Financial Support	Maternity Insurance
91	Notification on the issuance of the Pilot Measures on Maternity Insurance for Enterprise Employees	Social Insurance Agency may withdraw management fees from the Maternity Insurance Fund for the personnel, office and other operational expenses required for the Agency's work in administering maternity insurance.	91-10	1994.12.14	Comprehensive Health Assurance Stage (1963-2013)	Mandatory	Regulations	Financial Support	Maternity Insurance
91	Notification on the issuance of the Pilot Measures on Maternity Insurance for Enterprise Employees	The Maternity Insurance Fund and administrative fees are not taxable.	91-11	1994.12.14	Comprehensive Health Assurance Stage (1963-2013)	Mandatory	Regulations	Financial Support	Maternity Insurance
91	Notification on the issuance of the Pilot Measures on Maternity Insurance for Enterprise Employees	The raising and use of the maternity insurance fund is subject to a system of financial preliminaries and final accounts, with annual reports made by the social insurance agencies and subject to financial and auditing supervision at the same level.	91-12	1994.12.14	Comprehensive Health Assurance Stage (1963-2013)	Mandatory	Supervision and management	Financial Support	Maternity Insurance
91	Notification on the issuance of the Pilot Measures on Maternity Insurance for Enterprise Employees	The Social Insurance Supervisory Body regularly supervises the management of the Maternity Insurance Fund.	91-13	1994.12.14	Comprehensive Health Assurance Stage (1963-2013)	Mandatory	Supervision and management	Financial Support	Maternity Insurance
91	Notification on the issuance of the Pilot Measures on Maternity Insurance for Enterprise Employees	Enterprises must pay maternity insurance premiums on time. A late fee of two thousandths of a cent per day will be added to any overdue payment.	91-14	1994.12.14	Comprehensive Health Assurance Stage (1963-2013)	Mandatory	Penalties	Financial Support	Maternity Insurance
91	Notification on the issuance of the Pilot Measures on Maternity Insurance for Enterprise Employees	If an enterprise falsely declares or fraudulently claims a maternity allowance or maternity medical expenses, the social insurance agency shall recover the entire amount of the falsely declared or fraudulently claimed amount, and the labor administrative department shall impose penalties.	91-15	1994.12.14	Comprehensive Health Assurance Stage (1963-2013)	Mandatory	Penalties	Financial Support	Maternity Insurance
91	Notification on the issuance of the Pilot Measures on Maternity Insurance for Enterprise Employees	If an enterprise owes or refuses to pay the employee's maternity allowance or maternity medical expenses, the labor administration department shall order the enterprise to pay them within a certain period of time.	91-16	1994.12.14	Comprehensive Health Assurance Stage (1963-2013)	Mandatory	Penalties	Financial Support	Maternity Insurance
91	Notification on the issuance of the Pilot Measures on Maternity Insurance for Enterprise Employees	The misappropriation of maternity insurance funds by staff members, which constitutes a crime, shall be investigated for criminal responsibility in accordance with the law.	91-17	1994.12.14	Comprehensive Health Assurance Stage (1963-2013)	Mandatory	Penalties	Financial Support	Maternity Insurance
91	Notification on the issuance of the Pilot Measures on Maternity Insurance for Enterprise Employees	Enterprises pay maternity insurance premiums to the social insurance agency in accordance with a certain percentage of their gross wages and establish a maternity insurance fund.	91-2	1994.12.14	Comprehensive Health Assurance Stage (1963-2013)	Mandatory	Regulations	Financial Support	Maternity Insurance
91	Notification on the issuance of the Pilot Measures on Maternity Insurance for Enterprise Employees	Female workers who give birth are entitled to maternity leave in accordance with the provisions of laws and regulations.	91-3	1994.12.14	Comprehensive Health Assurance Stage (1963-2013)	Mandatory	Regulations	Time Support	Maternity leave
91	Notification on the issuance of the Pilot Measures on Maternity Insurance for Enterprise Employees	Examination, delivery, surgical, hospitalization and medication fees for the birth of a female worker are paid for by the Maternity Insurance Fund.	91-4	1994.12.14	Comprehensive Health Assurance Stage (1963-2013)	Mandatory	Regulations	Financial Support	Maternity Insurance
91	Notification on the issuance of the Pilot Measures on Maternity Insurance for Enterprise Employees	After a female worker is discharged from the hospital after giving birth, medical expenses for illnesses caused by childbirth are paid by the Maternity Insurance Fund.	91-5	1994.12.14	Comprehensive Health Assurance Stage (1963-2013)	Mandatory	Regulations	Financial Support	Maternity Insurance
91	Notification on the issuance of the Pilot Measures on Maternity Insurance for Enterprise Employees	Female workers who still need rest and treatment due to illness at the end of their maternity leave shall be treated in accordance with the relevant provisions on sick leave entitlements and medical insurance entitlements.	91-6	1994.12.14	Comprehensive Health Assurance Stage (1963-2013)	Mandatory	Regulations	Financial Support	Maternity Insurance
91	Notification on the issuance of the Pilot Measures on Maternity Insurance for Enterprise Employees	After giving birth, female workers go to the local social insurance agency to complete procedures to receive maternity allowance and reimbursement of maternity medical expenses.	91-7	1994.12.14	Comprehensive Health Assurance Stage (1963-2013)	Mandatory	Regulations	Financial Support	Maternity Insurance
91	Notification on the issuance of the Pilot Measures on Maternity Insurance for Enterprise Employees	The Maternity Insurance Fund is collected, disbursed and managed by the Social Insurance Agency under the Labor Department.	91-8	1994.12.14	Comprehensive Health Assurance Stage (1963-2013)	Mandatory	Regulations	Financial Support	Maternity Insurance
91	Notification on the issuance of the Pilot Measures on Maternity Insurance for Enterprise Employees	The maternity insurance fund shall be deposited in a special bank account of the maternity insurance fund opened by the social insurance administration organization.	91-9	1994.12.14	Comprehensive Health Assurance Stage (1963-2013)	Mandatory	Regulations	Financial Support	Maternity Insurance
92	Measures for the Implementation of Paid Annual Vacation for Staff of Organizations and Institutions	Maternity leave provided by the State is not counted as leave for the purpose of annual leave.	92-1	2008.02.15	Comprehensive Health Assurance Stage (1963-2013)	Mandatory	Penalties	Time Support	Maternity leave
93	Decision on the Publication of the Draft Amendment to the Implementing Rules of China's Labor Insurance Regulations	During the period of maternity leave, the administration of the enterprise or the employer pays maternity pay in the amount of 60 per cent of the person's salary.	93-6	1953.01.26	Basic Fertility Support Stage (1949-1962)	Mandatory	Administrative orders	Financial Support	Maternity Insurance
93	Decision on the Publication of the Draft Amendment to the Implementing Rules of China's Labor Insurance Regulations	If the hospital of an enterprise is unable to deliver a pregnant female employee, the costs of the birth of the female employee shall be borne by the enterprise.	93-5	1953.01.26	Basic Fertility Support Stage (1949-1962)	Mandatory	Administrative orders	Financial Support	Childcare Subsidies
93	Decision on the Publication of the Draft Amendment to the Implementing Rules of China's Labor Insurance Regulations	Maternity leave of 20-30 days is granted to a female employee who has a miscarriage in less than seven months of pregnancy.	93-4	1953.01.26	Basic Fertility Support Stage (1949-1962)	Mandatory	Administrative orders	Time Support	Maternity leave
93	Decision on the Publication of the Draft Amendment to the Implementing Rules of China's Labor Insurance Regulations	If both husband and wife work in an enterprise with labor insurance, the wife shall receive the grant, and the husband shall not receive it again.	93-3	1953.01.26	Basic Fertility Support Stage (1949-1962)	Mandatory	Administrative orders	Financial Support	Childcare Subsidies
93	Decision on the Publication of the Draft Amendment to the Implementing Rules of China's Labor Insurance Regulations	If a female employee or the wife of a male employee gives birth to more than one child, the grant shall be paid in proportion to the number of children born to her.	93-2	1953.01.26	Basic Fertility Support Stage (1949-1962)	Mandatory	Administrative orders	Financial Support	Childcare Subsidies
93	Decision on the Publication of the Draft Amendment to the Implementing Rules of China's Labor Insurance Regulations	Maternity leave shall include Sundays and statutory holidays.	93-1	1953.01.26	Basic Fertility Support Stage (1949-1962)	Mandatory	Administrative orders	Time Support	Maternity leave
94	Guiding Opinions of the General Office of the Ministry of Labor and Social Security on Further Strengthening Maternity Insurance Work	Labor security departments at all levels should gradually establish and improve maternity insurance systems that are compatible with the economic development of their regions.	94-1	2004.09.08	Comprehensive Health Assurance Stage (1963-2013)	Mandatory	Institutional measures	Financial Support	Maternity Insurance
94	Guiding Opinions of the General Office of the Ministry of Labor and Social Security on Further Strengthening Maternity Insurance Work	To accelerate the construction of a maternity insurance system with the goal of socializing the payment of maternity allowances and implementing social coordination of maternity medical expenses.	94-2	2004.09.08	Comprehensive Health Assurance Stage (1963-2013)	Hybrid	Policy support	Financial Support	Maternity Insurance
94	Guiding Opinions of the General Office of the Ministry of Labor and Social Security on Further Strengthening Maternity Insurance Work	All localities are required to formulate development plans and actively expand the scope of participation in accordance with the goal of achieving 90 per cent coverage of maternity insurance for urban workers by 2010.	94-3	2004.09.08	Comprehensive Health Assurance Stage (1963-2013)	Mandatory	Institutional measures	Financial Support	Maternity Insurance
94	Guiding Opinions of the General Office of the Ministry of Labor and Social Security on Further Strengthening Maternity Insurance Work	All localities shall specify the duration of maternity leave and the level of wages of local employees, reasonably determine the standard of maternity allowances and pay them in a timely manner, and gradually realize the direct payment of maternity allowances to employees who have given birth, so as to safeguard the basic livelihood of female workers during their maternity period.	94-4	2004.09.08	Comprehensive Health Assurance Stage (1963-2013)	Mandatory	Administrative orders	Financial Support	Maternity Insurance
94	Guiding Opinions of the General Office of the Ministry of Labor and Social Security on Further Strengthening Maternity Insurance Work	In areas where the conditions are not yet in place, social co-ordination of maternity medical expenses may first be implemented, with maternity allowances to be borne by the employer's organization.	94-5	2004.09.08	Comprehensive Health Assurance Stage (1963-2013)	Mandatory	Administrative orders	Financial Support	Maternity Insurance
94	Guiding Opinions of the General Office of the Ministry of Labor and Social Security on Further Strengthening Maternity Insurance Work	The level of financing for maternity insurance is reasonably determined in accordance with the principles of expenditure against income and basic balance between revenues and expenditures, and is adjusted in a timely manner.	94-6	2004.09.08	Comprehensive Health Assurance Stage (1963-2013)	Mandatory	Administrative orders	Financial Support	Maternity Insurance
94	Guiding Opinions of the General Office of the Ministry of Labor and Social Security on Further Strengthening Maternity Insurance Work	Maternity insurance is governed by agreements with medical institutions, and the range of medical institutions with which agreements are signed takes into account basic medical insurance designated medical institutions and medical institutions such as maternity hospitals and maternity and child health-care centers.	94-7	2004.09.08	Comprehensive Health Assurance Stage (1963-2013)	Mandatory	Regulations	Financial Support	Maternity Insurance
94	Guiding Opinions of the General Office of the Ministry of Labor and Social Security on Further Strengthening Maternity Insurance Work	Medical expenses incurred by insured employees in connection with childbirth at maternity insurance agreement medical institutions in accordance with the regulations shall be paid by the Maternity Insurance Fund.	94-8	2004.09.08	Comprehensive Health Assurance Stage (1963-2013)	Mandatory	Administrative orders	Financial Support	Maternity Insurance
94	Guiding Opinions of the General Office of the Ministry of Labor and Social Security on Further Strengthening Maternity Insurance Work	Actively exploring ways of settling maternity medical expenses, and gradually realizing direct settlement between social insurance agencies and agreement-managed medical institutions.	94-9	2004.09.08	Comprehensive Health Assurance Stage (1963-2013)	Mandatory	Institutional measures	Financial Support	Maternity Insurance
94	Guiding Opinions of the General Office of the Ministry of Labor and Social Security on Further Strengthening Maternity Insurance Work	Supervision and inspection of medical service costs should be strengthened, unreasonable expenditures should be controlled, and a scientific and standardized method of settling maternity medical costs should be explored.	94-10	2004.09.08	Comprehensive Health Assurance Stage (1963-2013)	Mandatory	Supervision and management	Financial Support	Maternity Insurance
94	Guiding Opinions of the General Office of the Ministry of Labor and Social Security on Further Strengthening Maternity Insurance Work	Medical expenses should be settled in a timely manner in accordance with the agreement, unreasonable medical expenses should not be paid, and the agreement may be terminated for serious violations of the agreement by the medical organization.	94-11	2004.09.08	Comprehensive Health Assurance Stage (1963-2013)	Mandatory	Penalties	Financial Support	Maternity Insurance
94	Guiding Opinions of the General Office of the Ministry of Labor and Social Security on Further Strengthening Maternity Insurance Work	Regions that have adopted the practice of paying a fixed amount of maternity insurance benefits to maternity workers should reasonably determine the standard for payment of the benefits in the light of the wage level of workers in the region, the actual expenditure on maternity medical expenses and other circumstances.	94-12	2004.09.08	Comprehensive Health Assurance Stage (1963-2013)	Mandatory	Institutional measures	Financial Support	Maternity Insurance
94	Guiding Opinions of the General Office of the Ministry of Labor and Social Security on Further Strengthening Maternity Insurance Work	Maternity insurance enrolment registration, premium collection and fund management should be done in earnest, and the management of medical service agreements and socialized management services for maternity insurance benefits should be strengthened.	94-13	2004.09.08	Comprehensive Health Assurance Stage (1963-2013)	Mandatory	Administrative orders	Financial Support	Maternity Insurance
95	Regulations on Family Planning for Mobile Populations	Free participation in activities to popularize knowledge of population and family planning laws and reproductive health.	95-1	2009.05.11	Comprehensive Health Assurance Stage (1963-2013)	Hybrid	Advocacy activities	Other Support	Ideological support
95	Regulations on Family Planning for Mobile Populations	Women who marry late and have children late are entitled to leave in accordance with the rules of their current place of residence.	95-2	2009.05.11	Comprehensive Health Assurance Stage (1963-2013)	Hybrid	Policy support	Time Support	Maternity leave
96	Notification of the issuance of the Fourteenth Five-Year Plan for the Development of Civil Affairs	Support local governments in establishing a long-term mechanism for purchasing community services, and explore the implementation of community service (electronic) voucher projects to achieve “one voucher for all” for community elderly care, childcare, and domestic services.	96-1	2021.05.24	Diverse Service Support Stage (2013-2021)	Voluntary	Relying on Community	Service Support	Childcare Services
97	Regulations on the Health Care of Female Employees	Married pregnant female workers are prohibited from engaging in lead, mercury, benzene, cadmium and other workplaces belonging to Levels III-IV of the Toxic Work Classification Standard.	97-1	1993.11.26	Comprehensive Health Assurance Stage (1963-2013)	Mandatory	Penalties	Other Support	Employment Support
97	Regulations on the Health Care of Female Employees	From the date of establishment of pregnancy, a maternal health card should be established, and basic examinations such as blood pressure, weight, blood and urine routine should be carried out.	97-2	1993.11.26	Comprehensive Health Assurance Stage (1963-2013)	Voluntary	Relying on market institutions	Service Support	Fertility Services
97	Regulations on the Health Care of Female Employees	Pregnant female workers should not work overtime, and night work is generally not permitted beyond the seventh month of pregnancy.	97-3	1993.11.26	Comprehensive Health Assurance Stage (1963-2013)	Mandatory	Penalties	Other Support	Employment Support
97	Regulations on the Health Care of Female Employees	Leave for female workers for prenatal, postnatal and abortion periods is in accordance with the Provisions on Labor Protection for Female Workers and Employees issued by the State Council in 1988.	97-4	1993.11.26	Comprehensive Health Assurance Stage (1963-2013)	Mandatory	Administrative orders	Time Support	Maternity leave
97	Regulations on the Health Care of Female Employees	Female workers with infants under one year of age shall be guaranteed time for breastfeeding.	97-5	1993.11.26	Comprehensive Health Assurance Stage (1963-2013)	Mandatory	Administrative orders	Time Support	Breastfeeding leave
97	Regulations on the Health Care of Female Employees	Female workers with infants under the age of one year shall generally not be assigned to night shifts and overtime or extra shifts.	97-6	1993.11.26	Comprehensive Health Assurance Stage (1963-2013)	Mandatory	Penalties	Other Support	Employment Support
97	Regulations on the Health Care of Female Employees	Breastfeeding female workers may not be assigned to the work indicated in the Regulations on the Scope of Prohibited Work for Female Workers.	97-7	1993.11.26	Comprehensive Health Assurance Stage (1963-2013)	Mandatory	Penalties	Other Support	Employment Support
98	Regulations on the Labor Protection of Female Employees	During the breastfeeding period, female employees cannot be assigned to third-level physical labor as defined by the state. Their working hours must not be extended.	98-1	1988.07.21	Comprehensive Health Assurance Stage (1963-2013)	Mandatory	Penalties	Other Support	Employment Support
98	Regulations on the Labor Protection of Female Employees	Pregnant female workers who undergo prenatal check-ups during working hours shall be counted as working hours.	98-2	1988.07.21	Comprehensive Health Assurance Stage (1963-2013)	Mandatory	Administrative orders	Other Support	Employment Support
98	Regulations on the Labor Protection of Female Employees	Maternity leave for female workers is ninety days, including fifteen days of prenatal leave. In the event of a difficult birth, the maternity leave shall be increased by fifteen days. In the case of multiple births, maternity leave is increased by fifteen days for each additional child.	98-3	1988.07.21	Comprehensive Health Assurance Stage (1963-2013)	Mandatory	Administrative orders	Time Support	Maternity leave
98	Regulations on the Labor Protection of Female Employees	If a female worker has a child under one year of age, her employer shall give her two nursing breaks of thirty minutes each during the working hours of each shift. In the case of multiple births, the nursing time shall be increased by thirty minutes for each additional child.	98-4	1988.07.21	Comprehensive Health Assurance Stage (1963-2013)	Mandatory	Administrative orders	Time Support	Breastfeeding leave
98	Regulations on the Labor Protection of Female Employees	During the breastfeeding period, a female worker's employer may not arrange for her to perform work that is contraindicated during the breastfeeding period.	98-5	1988.07.21	Comprehensive Health Assurance Stage (1963-2013)	Mandatory	Penalties	Other Support	Employment Support
98	Regulations on the Labor Protection of Female Employees	Organizations with a large number of female workers should establish health rooms for female workers, restrooms for pregnant women, breastfeeding rooms, childcare centers, kindergartens, and so on.	98-6	1988.07.21	Comprehensive Health Assurance Stage (1963-2013)	Voluntary	Relying on market institutions	Other Support	Employment Support
99	Special Regulations on the Labor Protection of Female Employees	An enterprise may not reduce a female worker's wages, dismiss her, or terminate her labor or employment contract because she is pregnant, giving birth, or breastfeeding.	99-1	2012.04.28	Comprehensive Health Assurance Stage (1963-2013)	Mandatory	Penalties	Other Support	Employment Support
99	Special Regulations on the Labor Protection of Female Employees	If a female worker is unable to adapt to her original work during pregnancy, the employer shall, on the basis of a certificate from a medical institution, reduce the amount of her work or arrange for other work that can be adapted to her needs.	99-2	2012.04.28	Comprehensive Health Assurance Stage (1963-2013)	Mandatory	Administrative orders	Other Support	Employment Support
99	Special Regulations on the Labor Protection of Female Employees	For female workers who are more than seven months pregnant, the employer may not extend the working hours or arrange for night-shift work.	99-3	2012.04.28	Comprehensive Health Assurance Stage (1963-2013)	Mandatory	Penalties	Other Support	Employment Support
99	Special Regulations on the Labor Protection of Female Employees	The time required for prenatal check-ups during the working hours of pregnant female workers is counted as working hours.	99-4	2012.04.28	Comprehensive Health Assurance Stage (1963-2013)	Mandatory	Administrative orders	Other Support	Employment Support
99	Special Regulations on the Labor Protection of Female Employees	Maternity allowances for female workers during maternity leave are paid from the Maternity Insurance Fund at the rate of the average monthly wage of the employees of the organization for the previous year for those who are already covered by maternity insurance.	99-6	2012.04.28	Comprehensive Health Assurance Stage (1963-2013)	Mandatory	Regulations	Financial Support	Maternity Insurance
99	Special Regulations on the Labor Protection of Female Employees	Medical expenses incurred by female workers in connection with childbirth or abortion are paid from the Maternity Insurance Fund in accordance with the items and standards set out in the Maternity Insurance Regulations for those who are already covered by the Maternity Insurance.	99-7	2012.04.28	Comprehensive Health Assurance Stage (1963-2013)	Mandatory	Regulations	Financial Support	Maternity Insurance
99	Special Regulations on the Labor Protection of Female Employees	Employers may not extend the working hours or arrange night work for female workers who are breastfeeding infants under the age of one.	99-8	2012.04.28	Comprehensive Health Assurance Stage (1963-2013)	Mandatory	Penalties	Other Support	Employment Support
99	Special Regulations on the Labor Protection of Female Employees	Organizations with a large number of female workers should establish facilities such as sanitary rooms for female workers, rest rooms for pregnant women and breastfeeding rooms.	99-10	2012.04.28	Comprehensive Health Assurance Stage (1963-2013)	Voluntary	Relying on market institutions	Other Support	Employment Support
99	Special Regulations on the Labor Protection of Female Employees	Female employees are entitled to 98 days of maternity leave, of which 15 days may be taken antepartum; in the event of obstructed labor, an additional 15 days of maternity leave are granted; for multiple births, an additional 15 days of maternity leave are awarded for each additional infant.	99-5	2012.04.28	Comprehensive Health Assurance Stage (1963-2013)	Mandatory	Administrative orders	Time Support	Maternity leave
99	Special Regulations on the Labor Protection of Female Employees	Employers shall arrange one-hour breastfeeding breaks for female employees during their breastfeeding period within the daily working hours.	99-9	2012.04.28	Comprehensive Health Assurance Stage (1963-2013)	Mandatory	Administrative orders	Time Support	Breastfeeding leave
100	Measures for the Implementation of Paid Annual Vacation for Enterprise Employees	Maternity leave taken by an employee shall not be counted as annual vacation leave.	100-1	2008.09.18	Comprehensive Health Assurance Stage (1963-2013)	Mandatory	Administrative orders	Time Support	Maternity leave
101	Notification on the issuance of measures for the implementation of the Twelfth Five-Year Plan for the Prevention of Childhood Disability	Improvement of women's health care during pregnancy and childbirth, early detection of children with birth defects and timely medical intervention and treatment.	101-1	2012.02.13	Comprehensive Health Assurance Stage (1963-2013)	Mandatory	Regulations	Service Support	Fertility Services
102	National Agricultural Development Program	Agricultural cooperatives should take into account the physiological characteristics of women members when assigning work.	102-1	1960.04.11	Basic Fertility Support Stage (1949-1962)	Hybrid	Policy support	Other Support	Comprehensive Support
103	Report on the Results of the Consideration of the Motions Proposed by the Delegates Referred for Consideration by the Bureau of the Fifth Session of the Eleventh National People's Congress	The Social Insurance Law only came into effect on July 1, 2011, and it is yet to be studied and demonstrated whether or not to incorporate work injury and maternity insurance into basic medical insurance.	103-1	2012.10.23	Comprehensive Health Assurance Stage (1963-2013)	Hybrid	Policy support	Financial Support	Maternity Insurance
104	Report on the status of the thematic study on some important issues in the preparation of the Outline of the Fourteenth Five-Year Plan	Maternity insurance should be subject to unified legal regulations and standardized guidelines, with coverage expanded to ensure equal opportunities, government responsibility strengthened to reduce the burden on enterprises, regional coordination coordinated, and fund management strengthened.	104-1	2020.08.10	Diverse Service Support Stage (2013-2021)	Mandatory	Institutional measures	Financial Support	Maternity Insurance
105	Report on the Status of Record Review Work since the 13th National People's Congress and in 2022	Suggesting that the relevant parties carry out a special clean-up of party regulations and normative documents relating to family planning, and urging the relevant parties to promptly amend provisions that impose inappropriate restrictions on the enjoyment of maternity insurance benefits.	105-1	2022.12.30	Holistic Inclusive Support Stage (2021 to present)	Hybrid	Policy support	Other Support	Comprehensive Support
106	Resolution on the approval of the 2017 central accounts	Carry out pilot projects for the merged implementation of maternity insurance and basic medical insurance for employees	106-1	2018.06.22	Diverse Service Support Stage (2013-2021)	Mandatory	Institutional measures	Financial Support	Maternity Insurance
107	Report on the Results of the Consideration of the Motions Proposed by the Deputies of the Twelfth National People's Congress	The state advocates that one couple have two children	107-1	2017.12.24	Diverse Service Support Stage (2013-2021)	Hybrid	Policy support	Other Support	Comprehensive Support
108	Notification of the issuance of the registration and filing of childcare institutions	Strengthening the monitoring and forecasting of the birth population, promoting the improvement of policies, regulations and measures, and more fully preparing legislative and policy reserves.	108-1	2019.12.28	Diverse Service Support Stage (2013-2021)	Hybrid	Policy support	Other Support	Comprehensive Support
109	Opinions on Comprehensively Strengthening Rural Population and Family Planning Work	Advocate the establishment of civilized concepts of marriage and parenthood, such as equality between men and women, fewer children and better births.	109-1	2007.11.08	Comprehensive Health Assurance Stage (1963-2013)	Hybrid	Advocacy activities	Other Support	Ideological support
110	Notification on the Proper Settlement of Maternity Medical Expenses of Urban Residents	Medical expenses incurred by urban residents' basic medical insurance participants who are hospitalized for childbirth that are in conformity with the regulations shall be included in the scope of payment by the urban residents' basic medical insurance fund.	110-1	2009.07.31	Comprehensive Health Assurance Stage (1963-2013)	Mandatory	Institutional measures	Financial Support	Maternity Insurance
110	Notification on the Proper Settlement of Maternity Medical Expenses of Urban Residents	It is necessary to improve the methods of settlement of medical fees, explore settlement methods suitable for the characteristics of maternity protection, and provide convenient and quick services for insured persons.	110-2	2009.07.31	Comprehensive Health Assurance Stage (1963-2013)	Mandatory	Institutional measures	Financial Support	Maternity Insurance
110	Notification on the Proper Settlement of Maternity Medical Expenses of Urban Residents	All localities should give overall consideration to the convergence of the basic medical insurance for urban residents and the maternity insurance system for urban workers, and actively explore specific measures to safeguard the maternity-related expenses of urban residents.	110-3	2009.07.31	Comprehensive Health Assurance Stage (1963-2013)	Mandatory	Institutional measures	Financial Support	Maternity Insurance
111	Opinions on further promoting the development of human resources and social security undertakings	Improve the maternity insurance system and further expanding the coverage of maternity insurance. Raise the level of medical and maternity insurance coordination.	111-1	2008.11.30	Comprehensive Health Assurance Stage (1963-2013)	Mandatory	Institutional measures	Financial Support	Maternity Insurance
112	Opinions on Improving the Current Work of Maternity Insurance	It is necessary to ensure that all eligible organizations and employees are covered, and that the maternity medical expenses and maternity allowances of insured employees are paid in full and on time in accordance with the regulations, so as to put an end to delinquencies and underpayments.	112-1	2018.03.05	Diverse Service Support Stage (2013-2021)	Mandatory	Institutional measures	Financial Support	Maternity Insurance
112	Opinions on Improving the Current Work of Maternity Insurance	According to the impact of the comprehensive two-child policy on the maternity insurance fund, enhance risk prevention awareness and system guarantee ability, ensure the balance of income and expenditure of the maternity insurance fund, and achieve sustainable development of the system.	112-2	2018.03.05	Diverse Service Support Stage (2013-2021)	Mandatory	Institutional measures	Financial Support	Maternity Insurance
112	Opinions on Improving the Current Work of Maternity Insurance	All localities should improve the monitoring indicators of maternity insurance in combination with the implementation of the comprehensive two-child policy	112-3	2018.03.05	Diverse Service Support Stage (2013-2021)	Mandatory	Institutional measures	Financial Support	Maternity Insurance
112	Opinions on Improving the Current Work of Maternity Insurance	Coordination areas that have launched pilot projects for the combined implementation of maternity insurance and basic medical insurance for employees should strengthen the fund's ability to coordinate and share benefits by integrating the two insurance funds and unifying the collection and payment of contributions.	112-4	2018.03.05	Diverse Service Support Stage (2013-2021)	Mandatory	Institutional measures	Financial Support	Maternity Insurance
112	Opinions on Improving the Current Work of Maternity Insurance	Comprehensively consider the operation of the maternity insurance fund and the payment of employers, standardize policies such as the payment period and calculation standard of maternity allowance, and ensure the sustainable operation of the fund and relatively fair enjoyment of benefits	112-5	2018.03.05	Diverse Service Support Stage (2013-2021)	Mandatory	Institutional measures	Financial Support	Maternity Insurance
112	Opinions on Improving the Current Work of Maternity Insurance	Ensure the payment of maternity allowances during the statutory maternity leave period under the Special Provisions for the Labor Protection of Female Employees and Workers, and explore multiple channels to resolve the issue of maternity incentive leave entitlements.	112-6	2018.03.05	Diverse Service Support Stage (2013-2021)	Mandatory	Institutional measures	Financial Support	Maternity Insurance
112	Opinions on Improving the Current Work of Maternity Insurance	Including maternity medical expenses in the scope of the reform of the health insurance payment method, implementing the payment of medical expenses for in-patient deliveries on a case-by-case basis and for prenatal check-ups on a per capita basis, and realizing direct settlement of expenses between the agencies and the designated medical institutions.	112-7	2018.03.05	Diverse Service Support Stage (2013-2021)	Mandatory	Institutional measures	Financial Support	Maternity Insurance
112	Opinions on Improving the Current Work of Maternity Insurance	Actively and steadily promote the pilot work of the merger of the two insurances, summarize the pilot experience in a timely manner, and lay the foundation for the comprehensive implementation of the merger of the two insurances	112-8	2018.03.05	Diverse Service Support Stage (2013-2021)	Mandatory	Institutional measures	Financial Support	Maternity Insurance
113	Notification on Further Utilizing Public Service Jobs to Fulfill the Role of Employment Security	Meet the public service needs of urban and rural communities by developing convenient service positions such as maternal and child health care, elderly care, childcare, and disability assistance.	113-1	2020.05.29	Diverse Service Support Stage (2013-2021)	Voluntary	Relying on market institutions	Service Support	Childcare Services
114	Notification on the appropriate reduction of maternity insurance premium rates	On the premise of ensuring that maternity insurance benefits are put in place, the accumulated balance of the maternity insurance fund in the co-ordinated areas is kept at a reasonable level by adjusting the rates.	114-1	2015.07.27	Diverse Service Support Stage (2013-2021)	Mandatory	Institutional measures	Financial Support	Maternity Insurance
114	Notification on the appropriate reduction of maternity insurance premium rates	Coordinated regions must take such measures as strengthening expenditure management, temporary subsidies and adjusting rates to ensure that the fund balances its income and expenditure and that insured workers enjoy maternity insurance benefits in accordance with the regulations.	114-2	2015.07.27	Diverse Service Support Stage (2013-2021)	Mandatory	Institutional measures	Financial Support	Maternity Insurance
114	Notification on the appropriate reduction of maternity insurance premium rates	The human resources social security and finance departments of each province should strengthen their cooperation and jointly study the implementation of the State Council's measures to reduce the maternity insurance premium rate.	114-3	2015.07.27	Diverse Service Support Stage (2013-2021)	Mandatory	Institutional measures	Financial Support	Maternity Insurance
114	Notification on the appropriate reduction of maternity insurance premium rates	Publicity efforts to reduce maternity insurance premium rates should be strengthened in order to mobilize the enthusiasm of employing organizations to participate in the insurance scheme and effectively safeguard the legitimate rights and interests of female workers.	114-4	2015.07.27	Diverse Service Support Stage (2013-2021)	Hybrid	Advocacy activities	Financial Support	Maternity Insurance
115	Notification on Further Regulation of Recruitment Practices to Promote Women's Employment	Various employers and human resources service institutions shall not inquire about women's marriage and childbirth status when formulating recruitment plans, publishing recruitment information, and recruiting personnel, shall not include pregnancy tests as入职体检项目, and shall not restrict childbirth as employment conditions.	115-1	2019.02.18	Diverse Service Support Stage (2013-2021)	Mandatory	Penalties	Other Support	Employment Support
115	Notification on Further Regulation of Recruitment Practices to Promote Women's Employment	Encouraging organizations to provide job skills upgrading training for female workers returning to work after childbirth, so that they can adapt to the demands of their jobs as soon as possible.	115-2	2019.02.18	Diverse Service Support Stage (2013-2021)	Voluntary	Relying on market institutions	Other Support	Employment Support
115	Notification on Further Regulation of Recruitment Practices to Promote Women's Employment	Promote the development of childcare services for children under 3 years of age, strengthen after-school services in primary and secondary schools, alleviate the burden of family childcare, and help women balance work and family	115-3	2019.02.18	Diverse Service Support Stage (2013-2021)	Voluntary	Relying on market institutions	Service Support	Childcare Services
115	Notification on Further Regulation of Recruitment Practices to Promote Women's Employment	Improve and implement the maternity insurance system and give full play to the guarantee function of maternity insurance	115-4	2019.02.18	Diverse Service Support Stage (2013-2021)	Mandatory	Institutional measures	Financial Support	Maternity Insurance
115	Notification on Further Regulation of Recruitment Practices to Promote Women's Employment	Strengthen supervision and law enforcement, and punish according to law acts that infringe upon the special labor protection rights and interests of female employees during pregnancy, childbirth, and breastfeeding. For labor and personnel disputes between women and employers applying for arbitration, handle them依法及时快速.	115-5	2019.02.18	Diverse Service Support Stage (2013-2021)	Mandatory	Regulations	Other Support	Employment Support
115	Notification on Further Regulation of Recruitment Practices to Promote Women's Employment	Increase the publicity of laws, regulations and policies against employment gender discrimination and safeguarding women's equal employment rights, guide the whole society to respect and protect women, guide employers to know, abide by the law and employ women in various jobs according to law, and guide women to safeguard their own rights and interests legally and rationally	115-6	2019.02.18	Diverse Service Support Stage (2013-2021)	Hybrid	Advocacy activities	Other Support	Ideological support
115	Notification on Further Regulation of Recruitment Practices to Promote Women's Employment	Human resources and social security departments, in conjunction with the relevant departments, should strengthen the monitoring and enforcement of recruitment and employment practices, guide legal and reasonable recruitment, and strengthen employment services and vocational skills training for women. Education departments will promote after-school services for primary and secondary schools. Healt…	115-7	2019.02.18	Diverse Service Support Stage (2013-2021)	Mandatory	Administrative orders	Other Support	Comprehensive Support
116	Notification of the implementation of the Recreational Vocational Skills Training Program	Vigorously cultivate health and wellness service enterprises and training institutions. Support the development of enterprises in health care, elderly care, domestic services, and childcare services, and promote the construction of industry-education integration enterprises.	116-1	2020.10.09	Diverse Service Support Stage (2013-2021)	Voluntary	Relying on market institutions	Service Support	Childcare Services
116	Notification of the implementation of the Recreational Vocational Skills Training Program	Encourage and support relevant vocational colleges to establish programs in health management (health services and management), nursing (elderly care workers, infant care workers, childcare workers), domestic services and management (domestic services), and public nutrition and health care.	116-2	2020.10.09	Diverse Service Support Stage (2013-2021)	Voluntary	Relying on education institutions	Service Support	Childcare Services
117	Notification on the calculation of wages during maternity leave for female workers	For the grade salary system of the authorities, it is the salary for the position, the grade salary, the basic salary and the seniority salary; For the technical workers of the authorities, it is the salary for the position, the salary for the technical grade, and the funds calculated in accordance with the proportion stipulated by the State; For the general workers, it is the salary for the posi…	117-1	1993.10.01	Comprehensive Health Assurance Stage (1963-2013)	Mandatory	Administrative orders	Financial Support	Maternity Insurance
118	Notification on promotion of community consumption	Accelerate the construction of a batch of urban and rural convenient consumer service centers integrating catering, domestic services, childcare, and elderly care services.	118-1	2020.12.28	Diverse Service Support Stage (2013-2021)	Voluntary	Relying on market institutions	Service Support	Childcare Services
119	Opinions on Promoting the Construction of Quarter-hour Convenient Living Area in Cities	Encourage qualified property management companies to expand into the fields of elderly care, childcare, domestic services, postal and express delivery, and forward warehouses, and promote “property management services + lifestyle services” to enhance the convenience and quality of consumption.	119-1	2021.05.28	Diverse Service Support Stage (2013-2021)	Voluntary	Relying on Community	Service Support	Childcare Services
119	Opinions on Promoting the Construction of Quarter-hour Convenient Living Area in Cities	Encourage improvements in the quality of childcare services to meet the diverse consumption needs of residents.	119-2	2021.05.28	Diverse Service Support Stage (2013-2021)	Voluntary	Relying on market institutions	Service Support	Childcare Services
120	Guidance on accelerating the construction of urban and rural convenient consumer service centers	Encourage local governments and powerful enterprises to promote the construction of a number of convenient service centers integrating basic life services such as catering, housekeeping, childcare, and maintenance in central cities through direct government investment, government和社会资本合作, social capital investment, etc.	120-1	2018.04.19	Diverse Service Support Stage (2013-2021)	Voluntary	Relying on market institutions	Service Support	Childcare Services
121	Notification of the issuance of the Thirteenth Five-Year Plan for the Development of the Life Services Sector	Focus on guaranteeing the demand for housekeeping services, give full play to the role of the established housekeeping service network centers, encourage housekeeping service enterprises and women's organizations, poverty alleviation offices and other institutions to jointly build a platform for the output and input of housekeeping service personnel, guide rural surplus labor to engage in houseke…	121-1	2016.12.27	Diverse Service Support Stage (2013-2021)	Voluntary	Relying on market institutions	Service Support	Childcare Services
121	Notification of the issuance of the Thirteenth Five-Year Plan for the Development of the Life Services Sector	Encourage various market entities to provide diversified services at different levels based on providing basic life services such as infant and child care, guided by meeting personalized and professional need	121-2	2016.12.27	Diverse Service Support Stage (2013-2021)	Voluntary	Relying on market institutions	Service Support	Childcare Services
122	Guidance on enhancing the effectiveness of social security audit supervision	Health and wellness departments at all levels should select a batch of high-quality textbooks and course resources with a solid foundation, promote the development of training materials for childcare institution managers and childcare staff, and fully leverage the capabilities of universities, industry associations, and model childcare institutions to develop high-quality training guides and reso…	122-1	2021.07.26	Holistic Inclusive Support Stage (2021 to present)	Mandatory	Supervision and management	Service Support	Childcare Services
123	Implementing Rules on Labor Protection for Female Railway Workers	Women shall not be refused employment in any establishment suitable for women's work.	123-1	1991.01.11	Comprehensive Health Assurance Stage (1963-2013)	Mandatory	Penalties	Other Support	Employment Support
123	Implementing Rules on Labor Protection for Female Railway Workers	The basic salary of a female worker may not be reduced during her pregnancy, maternity, or breastfeeding period, and the employment contract may not be terminated for this reason.	123-2	1991.01.11	Comprehensive Health Assurance Stage (1963-2013)	Mandatory	Penalties	Other Support	Employment Support
123	Implementing Rules on Labor Protection for Female Railway Workers	It is prohibited to arrange for female workers to engage in labor at the fourth level of physical labor intensity as stipulated by the State, as well as other labor that is taboo for female workers.	123-3	1991.01.11	Comprehensive Health Assurance Stage (1963-2013)	Mandatory	Penalties	Other Support	Employment Support
123	Implementing Rules on Labor Protection for Female Railway Workers	Maternity leave for female workers is 90 days, of which 15 days are granted prior to the birth and an additional 15 days for difficult births.	123-4	1991.01.11	Comprehensive Health Assurance Stage (1963-2013)	Mandatory	Administrative orders	Time Support	Maternity leave
123	Implementing Rules on Labor Protection for Female Railway Workers	During a female worker's pregnancy, the unit in which she works shall not arrange for labor that is contraindicated for pregnant women, and shall not extend the working hours.	123-4	1991.01.11	Comprehensive Health Assurance Stage (1963-2013)	Mandatory	Penalties	Other Support	Employment Support
123	Implementing Rules on Labor Protection for Female Railway Workers	The organization shall give breastfeeding female workers two breastfeeding breaks of 30 minutes each during the working hours of each shift.	123-5	1991.01.11	Comprehensive Health Assurance Stage (1963-2013)	Mandatory	Administrative orders	Time Support	Breastfeeding leave
123	Implementing Rules on Labor Protection for Female Railway Workers	For female workers in the production line, production quotas should be reduced to ensure time for prenatal check-ups.	123-5	1991.01.11	Comprehensive Health Assurance Stage (1963-2013)	Mandatory	Administrative orders	Other Support	Employment Support
123	Implementing Rules on Labor Protection for Female Railway Workers	During the breastfeeding period, female workers are generally not allowed to be assigned to night-shift labor.	123-6	1991.01.11	Comprehensive Health Assurance Stage (1963-2013)	Mandatory	Penalties	Other Support	Employment Support
123	Implementing Rules on Labor Protection for Female Railway Workers	Institutions with a high concentration of female workers should establish childcare centers and kindergartens in accordance with the relevant State regulations.	123-7	1991.01.11	Comprehensive Health Assurance Stage (1963-2013)	Voluntary	Relying on market institutions	Service Support	Childcare Services
124	Guidelines on Feeding and Nutrition for Infants and Young Children in Child Care Facilities (Trial)	Childcare institutions should cooperate with families to provide convenient conditions for breastfeeding, and try to adopt direct breastfeeding	124-1	2019.01.01	Diverse Service Support Stage (2013-2021)	Mandatory	Administrative orders	Other Support	Comprehensive Support
125	Labor Management Regulations for Foreign Invested Enterprises	Employees of enterprises are entitled to holidays, public vacations, family visit leave, marriage and funeral leave, maternity leave for female workers and other leave as stipulated by the State.	125-1	1994.08.11	Comprehensive Health Assurance Stage (1963-2013)	Mandatory	Administrative orders	Time Support	Maternity leave
125	Labor Management Regulations for Foreign Invested Enterprises	The employer may not terminate the employment contract of a female worker during pregnancy, childbirth or breastfeeding.	125-2	1994.08.11	Comprehensive Health Assurance Stage (1963-2013)	Mandatory	Penalties	Other Support	Employment Support
126	Notification of the issuance of the Guidance on Further Strengthening Rural Maternal Hospitalization for Childbirth	Improvement of the service system for hospitalized delivery of pregnant women in rural areas.	126-1	2009.01.20	Comprehensive Health Assurance Stage (1963-2013)	Mandatory	Institutional measures	Service Support	Fertility Services
126	Notification of the issuance of the Guidance on Further Strengthening Rural Maternal Hospitalization for Childbirth	Strengthen the supervision and management of the service qualifications of medical and health institutions and personnel.	126-2	2009.01.20	Comprehensive Health Assurance Stage (1963-2013)	Mandatory	Supervision and management	Service Support	Fertility Services
126	Notification of the issuance of the Guidance on Further Strengthening Rural Maternal Hospitalization for Childbirth	Increase the quality supervision of obstetrics and introduce a combination of cyclical and daily supervision.	126-3	2009.01.20	Comprehensive Health Assurance Stage (1963-2013)	Mandatory	Supervision and management	Service Support	Fertility Services
126	Notification of the issuance of the Guidance on Further Strengthening Rural Maternal Hospitalization for Childbirth	Implementation of the policy of subsidizing hospital delivery for pregnant women in rural areas.	126-4	2009.01.20	Comprehensive Health Assurance Stage (1963-2013)	Hybrid	Financial subsidies	Financial Support	Childcare Subsidies
127	Notification of the issuance of the Training Standards for Assistant General Practitioners (Trial)	Knowledge of the diagnosis and evaluation of common emergency and critical illnesses in obstetrics and gynecology, referral indications and their referral considerations.	127-1	2012.09.10	Comprehensive Health Assurance Stage (1963-2013)	Hybrid	Policy support	Other Support	Comprehensive Support
128	Notification of the issuance of the Basic Requirements for In-Service Training of Rural Doctors	Women's and children's health care requires knowledge of the general principles of diagnosis, treatment and prevention of common gynecological diseases; perinatal health care and scientific delivery of babies; and basic knowledge and content of women's and children's health care.	128-1	2004.01.12	Comprehensive Health Assurance Stage (1963-2013)	Hybrid	Policy support	Other Support	Comprehensive Support
129	Opinions on the direction of provincial maternal and child health centers	Provincial women's and children's health-care institutions should be improved and built into provincial women's and children's health-care centers that are compatible with their basic functions, the health-care needs of local women and children, and the level of socio-economic development.	129-1	2012.06.11	Comprehensive Health Assurance Stage (1963-2013)	Hybrid	Policy support	Other Support	Comprehensive Support
130	Notification on the issuance of the Standardized Training Criteria for General Practitioners (Trial)	Be familiar with the management process of common gynecological and obstetric diseases in the outpatient clinic; master the main contents of perinatal health care and the corresponding management principles; make correct diagnosis and assessment of common obstetric and gynecological problems.	130-1	2012.07.02	Comprehensive Health Assurance Stage (1963-2013)	Hybrid	Policy support	Other Support	Comprehensive Support
131	Notification on Issuing the “Ninth Five-Year Plan for the Development of Maternal and Child Health Care in China and the 2010 Target Outline”	Opening of schools for newlyweds, pregnant women and childcare to inform them about maternal and child health care.	131-1	1996.11.05	Comprehensive Health Assurance Stage (1963-2013)	Hybrid	Advocacy activities	Service Support	Childcare Services
131	Notification on Issuing the “Ninth Five-Year Plan for the Development of Maternal and Child Health Care in China and the 2010 Target Outline”	Health centers should focus on strengthening obstetrics and pediatrics, and strive to improve the rate of hospital births and the quality of obstetrics.	131-2	1996.11.05	Comprehensive Health Assurance Stage (1963-2013)	Hybrid	Policy support	Service Support	Fertility Services
131	Notification on Issuing the “Ninth Five-Year Plan for the Development of Maternal and Child Health Care in China and the 2010 Target Outline”	Specialized technologies prescribed by law, such as premarital medical examinations, midwifery, prenatal diagnosis, diagnosis of hereditary diseases, termination of pregnancy, ligature surgery, and the practice of family midwifery, are regulated in accordance with the law.	131-3	1996.11.05	Comprehensive Health Assurance Stage (1963-2013)	Mandatory	Regulations	Service Support	Fertility Services
132	Rules for the Attendance of National Civil Servants in the Organs of the Ministry of Culture	Ninety days of maternity leave for female civil servants, including fifteen days of prenatal leave; fifteen additional days in the event of a difficult birth; in the event of a multiple birth, fifteen additional days for each additional child.	132-1	1995.11.21	Comprehensive Health Assurance Stage (1963-2013)	Mandatory	Administrative orders	Time Support	Maternity leave
132	Rules for the Attendance of National Civil Servants in the Organs of the Ministry of Culture	A female civil servant with a child under one year of age who needs to be nursed personally is given one hour per day to nurse the child. In the case of multiple births, an additional thirty minutes shall be granted for each additional child.	132-2	1995.11.21	Comprehensive Health Assurance Stage (1963-2013)	Mandatory	Administrative orders	Time Support	Breastfeeding leave
132	Rules for the Attendance of National Civil Servants in the Organs of the Ministry of Culture	If a female employee is still unable to work due to physical reasons at the end of her maternity leave, she shall be treated in accordance with the relevant provisions on sick leave after being certified by the medical department.	132-3	1995.11.21	Comprehensive Health Assurance Stage (1963-2013)	Mandatory	Administrative orders	Time Support	Maternity leave
132	Rules for the Attendance of National Civil Servants in the Organs of the Ministry of Culture	Female civil servants of childbearing age who respond to the State's call to give birth to only one child may continue to take leave after the expiration of their maternity leave until the child reaches the age of six months.	132-4	1995.11.21	Comprehensive Health Assurance Stage (1963-2013)	Mandatory	Administrative orders	Time Support	Maternity leave
133	Basic norms for the management of Chinese medicine services in township health centers	To provide counseling and guidance on eugenics, reproductive health care and maternal health care using knowledge of traditional Chinese medicine.	133-1	2003.11.25	Comprehensive Health Assurance Stage (1963-2013)	Mandatory	Regulations	Service Support	Fertility Services
134	Implementing Rules for the Provisions on Labor Protection for Female Postal and Telecommunications Employees	No organization may reduce the basic salary, suspend the salary or terminate the employment contract of a female worker during her pregnancy, maternity or breastfeeding period.	134-1	1991.06.03	Comprehensive Health Assurance Stage (1963-2013)	Mandatory	Penalties	Other Support	Employment Support
134	Implementing Rules for the Provisions on Labor Protection for Female Postal and Telecommunications Employees	If the organization does not have the conditions to set up a nursery, the organization may subsidize or reimburse a certain amount of child-care expenses for female workers' children under the age of five who are sent to an outside nursery.	134-10	1991.06.03	Comprehensive Health Assurance Stage (1963-2013)	Voluntary	Relying on market institutions	Service Support	Childcare Services
134	Implementing Rules for the Provisions on Labor Protection for Female Postal and Telecommunications Employees	Childcare centers and kindergartens should be established in organizations with a high concentration of female workers.	134-11	1991.06.03	Comprehensive Health Assurance Stage (1963-2013)	Mandatory	Administrative orders	Service Support	Childcare Services
134	Implementing Rules for the Provisions on Labor Protection for Female Postal and Telecommunications Employees	While a female employee is on maternity leave, a male employee may take two to four days of nursing leave.	134-12	1991.06.03	Comprehensive Health Assurance Stage (1963-2013)	Mandatory	Administrative orders	Time Support	Paternity Leave
134	Implementing Rules for the Provisions on Labor Protection for Female Postal and Telecommunications Employees	Pregnant female workers who are often engaged in bending, climbing, squatting, lifting and toxic, harmful and violent vibration operations should be temporarily transferred to other jobs.	134-2	1991.06.03	Comprehensive Health Assurance Stage (1963-2013)	Mandatory	Penalties	Other Support	Employment Support
134	Implementing Rules for the Provisions on Labor Protection for Female Postal and Telecommunications Employees	Female workers who are unable to perform their original work during pregnancy shall be required to reduce their workload or be assigned to other work.	134-3	1991.06.03	Comprehensive Health Assurance Stage (1963-2013)	Mandatory	Penalties	Other Support	Employment Support
134	Implementing Rules for the Provisions on Labor Protection for Female Postal and Telecommunications Employees	Female workers who are more than seven months pregnant may not be assigned to night work.	134-4	1991.06.03	Comprehensive Health Assurance Stage (1963-2013)	Mandatory	Penalties	Other Support	Employment Support
134	Implementing Rules for the Provisions on Labor Protection for Female Postal and Telecommunications Employees	Pregnant female workers are considered to be in attendance for prenatal checkups during their shift hours.	134-5	1991.06.03	Comprehensive Health Assurance Stage (1963-2013)	Mandatory	Administrative orders	Other Support	Employment Support
134	Implementing Rules for the Provisions on Labor Protection for Female Postal and Telecommunications Employees	When a female worker is pregnant and undergoes an examination and gives birth at a designated medical institution, her unit is responsible for her examination fee, delivery fee, handling fee, hospitalization fee and medication fee.	134-6	1991.06.03	Comprehensive Health Assurance Stage (1963-2013)	Mandatory	Regulations	Financial Support	Maternity Insurance
134	Implementing Rules for the Provisions on Labor Protection for Female Postal and Telecommunications Employees	Maternity leave for female workers is ninety days, of which fifteen days are for prenatal leave, and fifteen days are added in the event of a difficult birth. Female workers who meet the conditions for late childbearing, in addition to the maternity leave stipulated by the State, the additional maternity leave may be implemented in accordance with the relevant provisions of the local government.	134-7	1991.06.03	Comprehensive Health Assurance Stage (1963-2013)	Mandatory	Administrative orders	Time Support	Maternity leave
134	Implementing Rules for the Provisions on Labor Protection for Female Postal and Telecommunications Employees	If a female worker has a child under one year of age, her employer shall grant her two nursing breaks of thirty minutes each during the working hours of each shift.	134-8	1991.06.03	Comprehensive Health Assurance Stage (1963-2013)	Mandatory	Administrative orders	Time Support	Breastfeeding leave
134	Implementing Rules for the Provisions on Labor Protection for Female Postal and Telecommunications Employees	During the breastfeeding period, female workers shall not be assigned to work in toxic, harmful, high-temperature or low-temperature labor by their employers, nor shall their work hours be extended.	134-9	1991.06.03	Comprehensive Health Assurance Stage (1963-2013)	Mandatory	Penalties	Other Support	Employment Support
135	Opinions on implementing the new concept of development and accelerating the modernization of agriculture to achieve the goal of overall well-being	Effectively safeguarding the legitimate rights and interests of rural women in such areas as property distribution, marriage and childbirth, and political participation.	135-1	2015.12.31	Diverse Service Support Stage (2013-2021)	Mandatory	Regulations	Other Support	Comprehensive Support
136	Decision on the Implementation of the Comprehensive Two-Child Policy to Reform and Improve the Management of Family Planning Services	Guiding and encouraging social forces to organize non-profit women's and children's hospitals, inclusive childcare centers and kindergartens and other services.	136-4	2015.12.31	Diverse Service Support Stage (2013-2021)	Voluntary	Relying on market institutions	Service Support	Childcare Services
136	Decision on the Implementation of the Comprehensive Two-Child Policy to Reform and Improve the Management of Family Planning Services	Enhancing community-based early childhood care services.	136-6	2015.12.31	Diverse Service Support Stage (2013-2021)	Voluntary	Relying on Community	Service Support	Childcare Services
136	Decision on the Implementation of the Comprehensive Two-Child Policy to Reform and Improve the Management of Family Planning Services	Reforming the system for the management of fertility services.	136-3	2015.12.31	Diverse Service Support Stage (2013-2021)	Mandatory	Regulations	Other Support	Comprehensive Support
136	Decision on the Implementation of the Comprehensive Two-Child Policy to Reform and Improve the Management of Family Planning Services	Supporting women's return to work after childbirth and encouraging organizations to formulate measures conducive to employees' balancing work and family relations.	136-6	2015.12.31	Diverse Service Support Stage (2013-2021)	Hybrid	Policy support	Other Support	Employment Support
136	Decision on the Implementation of the Comprehensive Two-Child Policy to Reform and Improve the Management of Family Planning Services	Establishing and improving family development policies, including childbirth support, early childhood care and youth development.	136-6	2015.12.31	Diverse Service Support Stage (2013-2021)	Mandatory	Institutional measures	Service Support	Childcare Services
136	Decision on the Implementation of the Comprehensive Two-Child Policy to Reform and Improve the Management of Family Planning Services	Implementing pre-pregnancy eugenic health checkups, strengthening maternal health services and comprehensive prevention and treatment of birth defects.	136-5	2015.12.31	Diverse Service Support Stage (2013-2021)	Mandatory	Regulations	Service Support	Fertility Services
136	Decision on the Implementation of the Comprehensive Two-Child Policy to Reform and Improve the Management of Family Planning Services	Strictly cracking down, in accordance with the law, on the identification of the sex of the foetus for non-medical needs and the artificial termination of pregnancy by sex selection.	136-6	2015.12.31	Diverse Service Support Stage (2013-2021)	Mandatory	Penalties	Other Support	Comprehensive Support
136	Decision on the Implementation of the Comprehensive Two-Child Policy to Reform and Improve the Management of Family Planning Services	Organizing the implementation of the comprehensive two-child policy in accordance with the law, and improving the relevant administrative regulations as well as local regulations.	136-1	2015.12.31	Diverse Service Support Stage (2013-2021)	Hybrid	Policy support	Other Support	Comprehensive Support
136	Decision on the Implementation of the Comprehensive Two-Child Policy to Reform and Improve the Management of Family Planning Services	Comprehensively assessing the situation of population development, the basis of family planning work and the risks of policy implementation, and scientifically formulating implementation plans to ensure that fertility levels do not fluctuate significantly.	136-2	2015.12.31	Diverse Service Support Stage (2013-2021)	Mandatory	Regulations	Other Support	Comprehensive Support
136	Decision on the Implementation of the Comprehensive Two-Child Policy to Reform and Improve the Management of Family Planning Services	Scientific assessment of the impact of economic growth and social development on fertility behavior, accurate study of changes in fertility levels, and preparation of policy reserves.	136-6	2015.12.31	Diverse Service Support Stage (2013-2021)	Mandatory	Regulations	Other Support	Comprehensive Support
136	Decision on the Implementation of the Comprehensive Two-Child Policy to Reform and Improve the Management of Family Planning Services	Investigating and dealing with multiple births outside the policy in accordance with the law.	136-6	2015.12.31	Diverse Service Support Stage (2013-2021)	Mandatory	Penalties	Service Support	Fertility Services
137	Guiding Opinions on Promoting the Formation of a New Pattern in the Development of the Western Region	The construction of inclusive kindergartens has been strengthened, and efforts have been made to train kindergarten teachers in impoverished areas.	137-1	2020.05.17	Diverse Service Support Stage (2013-2021)	Hybrid	Policy support	Service Support	Childcare Services
137	Guiding Opinions on Promoting the Formation of a New Pattern in the Development of the Western Region	It is accelerating efforts to make up for the shortcomings in care services for infants and young children under the age of three.	137-2	2020.05.17	Diverse Service Support Stage (2013-2021)	Mandatory	Institutional measures	Service Support	Childcare Services
138	Decision on Optimizing Reproductive Policy for Long-term Balanced Population Development	Promote marriage and childbearing at the appropriate age, and implement a three-child policy.	138-1	2021.06.26	Holistic Inclusive Support Stage (2021 to present)	Hybrid	Policy support	Other Support	Comprehensive Support
138	Decision on Optimizing Reproductive Policy for Long-term Balanced Population Development	Comprehensively consider the population development situation, work foundation, and policy implementation risks in the region, ensure policy coordination, and organize and implement the policy in accordance with the law.	138-2	2021.06.26	Holistic Inclusive Support Stage (2021 to present)	Mandatory	Regulations	Other Support	Comprehensive Support
138	Decision on Optimizing Reproductive Policy for Long-term Balanced Population Development	Accelerate the improvement of shortcomings in public services related to childbearing. Promote the integration of reproductive health services into the entire process of women's health management.	138-3	2021.06.26	Holistic Inclusive Support Stage (2021 to present)	Voluntary	Relying on market institutions	Service Support	Fertility Services
138	Decision on Optimizing Reproductive Policy for Long-term Balanced Population Development	Include infant care services in socio-economic development plans, strengthen policy guidance, and encourage social forces to actively participate through improved support policies in areas such as land, housing, finance, and talent.	138-4	2021.06.26	Holistic Inclusive Support Stage (2021 to present)	Mandatory	Institutional measures	Service Support	Childcare Services
138	Decision on Optimizing Reproductive Policy for Long-term Balanced Population Development	Leverage the guiding and catalytic role of central budgetary investments to promote the construction of a number of accessible, affordable, and high-quality childcare institutions.	138-5	2021.06.26	Holistic Inclusive Support Stage (2021 to present)	Hybrid	Policy support	Service Support	Childcare Services
138	Decision on Optimizing Reproductive Policy for Long-term Balanced Population Development	All institutions providing infant care services must comply with relevant national and local standards and regulations, and bear primary responsibility for the safety and health of infants. Local governments shall assume regulatory responsibility.	138-6	2021.06.26	Holistic Inclusive Support Stage (2021 to present)	Mandatory	Supervision and management	Service Support	Childcare Services
138	Decision on Optimizing Reproductive Policy for Long-term Balanced Population Development	Continue to ensure that maternity insurance covers medical expenses and maternity allowances for female employees who are insured, and provide medical expense coverage for urban and rural residents who are insured, thereby reducing the burden of medical expenses related to childbirth.	138-8	2021.06.26	Holistic Inclusive Support Stage (2021 to present)	Hybrid	Financial subsidies	Financial Support	Maternity Insurance
138	Decision on Optimizing Reproductive Policy for Long-term Balanced Population Development	Research and promote the inclusion of childcare expenses for infants under three years of age in the special additional deductions for individual income tax.	138-9	2021.06.26	Holistic Inclusive Support Stage (2021 to present)	Hybrid	Tax relief	Financial Support	Tax Incentives
138	Decision on Optimizing Reproductive Policy for Long-term Balanced Population Development	Local governments may study and formulate preferential policies for renting or purchasing housing based on the burden of raising minor children.	138-10	2021.06.26	Holistic Inclusive Support Stage (2021 to present)	Hybrid	Policy support	Other Support	Housing Support
138	Decision on Optimizing Reproductive Policy for Long-term Balanced Population Development	Promote the governance of kindergartens affiliated with urban residential communities, continuously increase the coverage rate of inclusive kindergartens, and appropriately extend the duration of stay in kindergarten or provide childcare services.	138-11	2021.06.26	Holistic Inclusive Support Stage (2021 to present)	Voluntary	Relying on market institutions	Service Support	Childcare Services
138	Decision on Optimizing Reproductive Policy for Long-term Balanced Population Development	Conduct regular special inspections on the protection of female employees' reproductive rights. Provide public re-employment training services for women who have interrupted their careers due to childbirth.	138-12	2021.06.26	Holistic Inclusive Support Stage (2021 to present)	Mandatory	Supervision and management	Other Support	Employment Support
138	Decision on Optimizing Reproductive Policy for Long-term Balanced Population Development	Promote traditional Chinese virtues, respect the social value of childbirth, advocate for appropriate marriage and childbearing ages, and encourage couples to share parenting responsibilities. Eliminate outdated customs such as exorbitant dowries and establish a new marriage and childbearing culture.	138-13	2021.06.26	Holistic Inclusive Support Stage (2021 to present)	Voluntary	Relying on market institutions	Other Support	Employment Support
138	Decision on Optimizing Reproductive Policy for Long-term Balanced Population Development	Strengthen supervision of human assisted reproductive technology services and strictly regulate the application of related technologies.	138-14	2021.06.26	Holistic Inclusive Support Stage (2021 to present)	Hybrid	Advocacy activities	Other Support	Ideological support
138	Decision on Optimizing Reproductive Policy for Long-term Balanced Population Development	Fully implement the five key systems for maternal and infant safety: pregnancy risk screening and assessment, specialized management of high-risk pregnant women, emergency treatment for critical conditions, reporting of maternal mortality cases, and follow-up discussions and notifications.	138-15	2021.06.26	Holistic Inclusive Support Stage (2021 to present)	Mandatory	Supervision and management	Service Support	Fertility Services
138	Decision on Optimizing Reproductive Policy for Long-term Balanced Population Development	Enhance public awareness and counseling on birth defect prevention, strengthen premarital health care, promote preconception genetic health examinations, strengthen prenatal screening and diagnosis, and advance integrated management services and multidisciplinary collaboration during the perinatal, prenatal, and postnatal periods.	138-16	2021.06.26	Holistic Inclusive Support Stage (2021 to present)	Mandatory	Institutional measures	Service Support	Fertility Services
138	Decision on Optimizing Reproductive Policy for Long-term Balanced Population Development	Strengthen the dissemination of relevant knowledge and counseling on birth defect prevention and control, reinforce premarital health care, promote preconception genetic health examinations, strengthen prenatal screening and diagnosis, and advance integrated management services and multidisciplinary collaboration during the periconceptional, prenatal, and postpartum periods.	138-17	2021.06.26	Holistic Inclusive Support Stage (2021 to present)	Mandatory	Institutional measures	Service Support	Fertility Services
138	Decision on Optimizing Reproductive Policy for Long-term Balanced Population Development	Strictly enforce the maternity leave system.	138-7	2021.06.26	Holistic Inclusive Support Stage (2021 to present)	Mandatory	Administrative orders	Time Support	Maternity leave
139	Opinions on Supporting Zhejiang's High-Quality Development and Building a Common Wealth Demonstration Area	Improve the level of services for healthy births and child-rearing, and vigorously develop a universal childcare service system.	139-1	2021.05.20	Diverse Service Support Stage (2013-2021)	Voluntary	Relying on market institutions	Service Support	Childcare Services
140	Plan Outline for the Construction of the Chengdu-Chongqing Twin-city Economic Circle	Enhancing the quality of market-based supply of health, elderly care, childcare, and housekeeping services, and growing social service consumption.	140-1	2021.10.20	Holistic Inclusive Support Stage (2021 to present)	Voluntary	Relying on market institutions	Service Support	Childcare Services
140	Plan Outline for the Construction of the Chengdu-Chongqing Twin-city Economic Circle	The supply of inclusive kindergartens will be expanded, and support for social forces to carry out childcare services will be strengthened.	140-2	2021.10.20	Holistic Inclusive Support Stage (2021 to present)	Voluntary	Relying on market institutions	Service Support	Childcare Services
141	Opinions on adjusting and improving the birth policy	Further improving benefit-oriented policies such as incentives and support for rural family planning families, “having fewer children and getting richer” in the western region, and special support for family planning families.	141-2	2013.12.30	Diverse Service Support Stage (2013-2021)	Mandatory	Institutional measures	Financial Support	Childcare Subsidies
142	Shenzhen Comprehensive Reform Pilot Implementation Program for Building an Advanced Demonstration Zone of Socialism with Chinese Characteristics (2020-2025)	Support the improvement of a universal infant care service system.	142-1	2020.10.11	Diverse Service Support Stage (2013-2021)	Hybrid	Policy support	Service Support	Childcare Services
143	Recommendations on the Formulation of the Fourteenth Five-Year Plan for National Economic and Social Development and the Vision for 2035	Formulate a long-term population development strategy, optimize the birth policy, enhance the inclusiveness of the birth policy, improve the level of eugenics services, develop a universal childcare service system, and reduce the costs of childbirth, childcare, and education.	143-1	2020.10.29	Diverse Service Support Stage (2013-2021)	Hybrid	Policy support	Other Support	Comprehensive Support
144	China Women's Development Program (2001-2010)	The universal establishment of a maternity insurance system for urban workers, which effectively protects the basic living and health-care needs of female workers during childbirth.	144-1	2001.05.22	Comprehensive Health Assurance Stage (1963-2013)	Mandatory	Institutional measures	Financial Support	Maternity Insurance
144	China Women's Development Program (2001-2010)	Conducting scientific research on reproductive health care and improving the prevention and treatment of diseases that seriously jeopardize women's health.	144-2	2001.05.22	Comprehensive Health Assurance Stage (1963-2013)	Voluntary	Relying on social organizations	Service Support	Fertility Services
145	China's Program for the Development of Women	Gradually changing the management of maternity insurance costs for female workers from enterprise management to integrated social management.	145-1	1995.07.27	Comprehensive Health Assurance Stage (1963-2013)	Mandatory	Institutional measures	Financial Support	Maternity Insurance
145	China's Program for the Development of Women	Social coordination of maternity expenses for female workers in the country's cities.	145-2	1995.07.27	Comprehensive Health Assurance Stage (1963-2013)	Mandatory	Administrative orders	Financial Support	Maternity Insurance
146	The 14th Five-Year Plan for the Development of China's Labor Movement and Trade Union Work	Implement the “Care for Female Workers Initiative,” manage and utilize the “Special Fund for Caring for Female Workers” effectively, and carry out work such as “two cancers” screenings for female workers, construction of rest and breastfeeding rooms for female workers, union-provided childcare services, and union-organized marriage and dating services.	146-1	2021.07.16	Holistic Inclusive Support Stage (2021 to present)	Mandatory	Institutional measures	Other Support	Employment Support
146	The 14th Five-Year Plan for the Development of China's Labor Movement and Trade Union Work	Strengthen education and guidance on marriage and family values for eligible employees, and prioritize the protection of female employees' rights and interests in employment, maternity insurance, and rest and leave under the national strategy to address population aging and the implementation of the three-child birth policy.	146-2	2021.07.16	Holistic Inclusive Support Stage (2021 to present)	Voluntary	Relying on market institutions	Service Support	Fertility Services
146	The 14th Five-Year Plan for the Development of China's Labor Movement and Trade Union Work	Implement the three-child birth policy in accordance with the law.	146-3	2021.07.16	Holistic Inclusive Support Stage (2021 to present)	Hybrid	Advocacy activities	Other Support	Ideological support
147	Notification on the Issuance of the Measures for the Administration of Attendance and Leave of Absence in the Organs of the People's Insurance Company of China	Female employees are entitled to 90 days of maternity leave. For multiple births, an additional 15 days of maternity leave are granted for each additional infant.	147-1	1996.06.26	Comprehensive Health Assurance Stage (1963-2013)	Mandatory	Administrative orders	Time Support	Maternity leave
147	Notification on the Issuance of the Measures for the Administration of Attendance and Leave of Absence in the Organs of the People's Insurance Company of China	Female employees with infants under 12 months of age may take two breastfeeding breaks of 30 minutes each during their daily working hours.	147-2	1996.06.26	Comprehensive Health Assurance Stage (1963-2013)	Mandatory	Administrative orders	Time Support	Breastfeeding leave
147	Notification on the Issuance of the Measures for the Administration of Attendance and Leave of Absence in the Organs of the People's Insurance Company of China	Schools and kindergartens hold parent-teacher conferences. Parents are entitled to half a day of leave with proof, up to a maximum of two times per year.	147-3	1996.06.26	Comprehensive Health Assurance Stage (1963-2013)	Mandatory	Administrative orders	Time Support	Parental Leave
148	Regulations of the Chinese People's Liberation Army on Family Planning (2014 Revision)	To carry out premarital health care, maternal health care and intervention for birth defects, and treatment for infertility, so as to improve the health of infants at birth.	148-3	2014.06.30	Diverse Service Support Stage (2013-2021)	Mandatory	Administrative orders	Service Support	Fertility Services
148	Regulations of the Chinese People's Liberation Army on Family Planning (2014 Revision)	When a female soldier gives birth to her first child, she is entitled to an additional 90 days of maternity leave, in addition to the 98 days of maternity leave provided for in the regulations.	148-1	2014.06.30	Diverse Service Support Stage (2013-2021)	Mandatory	Administrative orders	Time Support	Maternity leave
148	Regulations of the Chinese People's Liberation Army on Family Planning (2014 Revision)	If the husband is a member of the military and the couple resides in a different place and is entitled to family leave, the husband is granted 15 days of nursing leave in the year in which the wife gives birth.	148-2	2014.06.30	Diverse Service Support Stage (2013-2021)	Mandatory	Administrative orders	Time Support	Paternity Leave
149	Law on the Protection of Women’s Rights and Interests (2005)	Women receive special protection during menstruation, pregnancy, childbirth and breastfeeding.	149-1	2005.08.28	Comprehensive Health Assurance Stage (1963-2013)	Mandatory	Regulations	Other Support	Employment Support
149	Law on the Protection of Women’s Rights and Interests (2005)	No organization may reduce the wages of female workers, dismiss them, or unilaterally terminate their employment contracts or service agreements because of marriage, pregnancy, maternity leave, breastfeeding, or other circumstances.	149-2	2005.08.28	Comprehensive Health Assurance Stage (1963-2013)	Mandatory	Penalties	Other Support	Employment Support
149	Law on the Protection of Women’s Rights and Interests (2005)	Implementing a maternity insurance system and establishing a sound system of other maternity-related guarantees.	149-3	2005.08.28	Comprehensive Health Assurance Stage (1963-2013)	Mandatory	Institutional measures	Financial Support	Maternity Insurance
149	Law on the Protection of Women’s Rights and Interests (2005)	Providing poor women with the necessary maternity assistance in accordance with the relevant regulations.	149-4	2005.08.28	Comprehensive Health Assurance Stage (1963-2013)	Hybrid	Financial subsidies	Financial Support	Childcare Subsidies
149	Law on the Protection of Women’s Rights and Interests (2005)	Labor contracts or service agreements may not contain provisions restricting female workers from marrying or giving birth.	149-5	2005.08.28	Comprehensive Health Assurance Stage (1963-2013)	Mandatory	Administrative orders	Other Support	Employment Support
149	Law on the Protection of Women’s Rights and Interests (2005)	The Government should take measures to improve women's reproductive health.	149-6	2005.08.28	Comprehensive Health Assurance Stage (1963-2013)	Mandatory	Regulations	Service Support	Fertility Services
150	Law of the People's Republic of China on the Protection of Rights and Interests of Women (2018 Amendment)	Women receive special protection during menstruation, pregnancy, childbirth and breastfeeding.	150-1	2018.10.26	Diverse Service Support Stage (2013-2021)	Mandatory	Regulations	Other Support	Employment Support
150	Law of the People's Republic of China on the Protection of Rights and Interests of Women (2018 Amendment)	No organization may reduce the wages of female workers, dismiss them, or unilaterally terminate their labor (employment) contracts or service agreements due to marriage, pregnancy, maternity leave, breastfeeding, or other circumstances. However, unless the female worker requests the termination of the labor (employment) contract or service agreement	150-2	2018.10.26	Diverse Service Support Stage (2013-2021)	Mandatory	Penalties	Other Support	Employment Support
150	Law of the People's Republic of China on the Protection of Rights and Interests of Women (2018 Amendment)	The state implements the maternity insurance system and establishes and improves other security systems related to childbirth	150-3	2018.10.26	Diverse Service Support Stage (2013-2021)	Mandatory	Institutional measures	Financial Support	Maternity Insurance
150	Law of the People's Republic of China on the Protection of Rights and Interests of Women (2018 Amendment)	Local people's governments and relevant departments shall provide necessary birth assistance to poor women in accordance with relevant regulations.	150-4	2018.10.26	Diverse Service Support Stage (2013-2021)	Hybrid	Financial subsidies	Financial Support	Childcare Subsidies
150	Law of the People's Republic of China on the Protection of Rights and Interests of Women (2018 Amendment)	At the time of divorce, if the woman has lost the ability to bear children due to sterilization surgery or other reasons, when handling the issue of child support, the reasonable requirements of the woman shall be taken into account under the condition that it is beneficial to the rights and interests of the children	150-5	2018.10.26	Diverse Service Support Stage (2013-2021)	Hybrid	Policy support	Other Support	Ideological support
150	Law of the People's Republic of China on the Protection of Rights and Interests of Women (2018 Amendment)	Women have the right to bear children in accordance with relevant state regulations, and also have the freedom not to bear children.	150-6	2018.10.26	Diverse Service Support Stage (2013-2021)	Hybrid	Policy support	Other Support	Ideological support
150	Law of the People's Republic of China on the Protection of Rights and Interests of Women (2018 Amendment)	When employing female employees, all units shall sign labor (employment) contracts or service agreements with them according to law, and no restrictions on female employees' marriage and childbirth shall be stipulated in the labor (employment) contracts or service agreements.	150-7	2018.10.26	Diverse Service Support Stage (2013-2021)	Mandatory	Administrative orders	Other Support	Employment Support
150	Law of the People's Republic of China on the Protection of Rights and Interests of Women (2018 Amendment)	The state implements premarital health care and prenatal health care systems and develops maternal and child health care services. All levels of people's governments shall take measures to ensure that women have access to family planning technical services and to improve women's reproductive health.	150-8	2018.10.26	Diverse Service Support Stage (2013-2021)	Mandatory	Regulations	Service Support	Fertility Services
151	Law of the People's Republic of China on the Protection of Rights and Interests of Women (2022 Revision)	The State has taken the necessary measures to popularize health knowledge, health care and disease prevention during menstruation, pregnancy, childbirth, breastfeeding and menopause, to safeguard the health needs of women during their special physiological periods, and to provide mental health services and support for women in need.	151-1	2022.10.30	Holistic Inclusive Support Stage (2021 to present)	Hybrid	Advocacy activities	Service Support	Fertility Services
151	Law of the People's Republic of China on the Protection of Rights and Interests of Women (2022 Revision)	The State implements a system of premarital, pre-pregnancy, maternal and post-natal health care, and gradually establishes a systematic health-care system for women throughout their reproductive cycle. Health-care institutions should provide safe and effective health-care services to safeguard women's reproductive safety and health.	151-2	2022.10.30	Holistic Inclusive Support Stage (2021 to present)	Mandatory	Institutional measures	Service Support	Fertility Services
151	Law of the People's Republic of China on the Protection of Rights and Interests of Women (2022 Revision)	People's governments at all levels should take into account the special needs of women when planning and building infrastructure, and equip public facilities such as public toilets and mother-and-baby rooms that meet women's needs.	151-3	2022.10.30	Holistic Inclusive Support Stage (2021 to present)	Mandatory	Administrative orders	Other Support	Comprehensive Support
151	Law of the People's Republic of China on the Protection of Rights and Interests of Women (2022 Revision)	Women receive special protection during menstruation, pregnancy, childbirth and breastfeeding.	151-4	2022.10.30	Holistic Inclusive Support Stage (2021 to present)	Mandatory	Regulations	Other Support	Employment Support
151	Law of the People's Republic of China on the Protection of Rights and Interests of Women (2022 Revision)	Organizations may not, because of circumstances such as marriage, pregnancy, maternity leave or breastfeeding, reduce the wages and benefits of female workers, restrict female workers' access to promotion, grades, professional and technical titles and positions, dismiss female workers, or unilaterally terminate their labour (employment) contracts or service agreements.	151-5	2022.10.30	Holistic Inclusive Support Stage (2021 to present)	Mandatory	Penalties	Other Support	Employment Support
151	Law of the People's Republic of China on the Protection of Rights and Interests of Women (2022 Revision)	If a female worker's labor (employment) contract or service agreement expires while she is pregnant and enjoys maternity leave in accordance with the law, the term of the labor (employment) contract or service agreement is automatically extended until the end of the maternity leave. However, this is not the case if the labor (employment) contract or service agreement is cancelled or terminated by…	151-6	2022.10.30	Holistic Inclusive Support Stage (2021 to present)	Mandatory	Administrative orders	Other Support	Employment Support
151	Law of the People's Republic of China on the Protection of Rights and Interests of Women (2022 Revision)	The State implements a maternity insurance system and establishes and improves other maternity-related security systems, such as childcare services for infants and young children.	151-7	2022.10.30	Holistic Inclusive Support Stage (2021 to present)	Mandatory	Institutional measures	Financial Support	Maternity Insurance
151	Law of the People's Republic of China on the Protection of Rights and Interests of Women (2022 Revision)	Local people's governments at all levels and the relevant departments shall, in accordance with the relevant provisions of the State, provide necessary maternity assistance to eligible women in difficulty.	151-9	2022.10.30	Holistic Inclusive Support Stage (2021 to present)	Hybrid	Financial subsidies	Financial Support	Childcare Subsidies
151	Law of the People's Republic of China on the Protection of Rights and Interests of Women (2022 Revision)	The man may not file for divorce during the woman's pregnancy, within one year after the birth of the child, or within six months after the termination of the pregnancy; however, the woman may file for divorce or the people's court may deem it necessary to accept the man's request for divorce.	151-10	2022.10.30	Holistic Inclusive Support Stage (2021 to present)	Mandatory	Penalties	Other Support	Comprehensive Support
151	Law of the People's Republic of China on the Protection of Rights and Interests of Women (2022 Revision)	The husband and wife shall share the burden of family obligations and take care of the family life together. A woman who has borne more obligations in raising children, caring for the elderly, assisting the man in his work, etc., has the right to demand compensation from the man in the event of divorce. The method of compensation shall be determined by agreement between the two parties; if the ag…	151-11	2022.10.30	Holistic Inclusive Support Stage (2021 to present)	Mandatory	Penalties	Other Support	Ideological support
151	Law of the People's Republic of China on the Protection of Rights and Interests of Women (2022 Revision)	If a woman is incapable of procreating, when dealing with the issue of child support in the event of a divorce, priority shall be given to the woman's request for support under conditions that are most favorable to the minor children.	151-12	2022.10.30	Holistic Inclusive Support Stage (2021 to present)	Hybrid	Policy support	Other Support	Ideological support
151	Law of the People's Republic of China on the Protection of Rights and Interests of Women (2022 Revision)	In the process of recruitment (hiring), the employing organization shall not commit the following acts, except as otherwise provided by the State: (i) Limit it to males or give preference to males; (ii) Further inquiring or investigating the marriage and childbearing status of female job applicants in addition to basic personal information; (iii) Including a pregnancy test as an entry-level medic…	151-13	2022.10.30	Holistic Inclusive Support Stage (2021 to present)	Mandatory	Penalties	Other Support	Employment Support
151	Law of the People's Republic of China on the Protection of Rights and Interests of Women (2022 Revision)	When employing (hiring) female workers, organizations shall, in accordance with the law, sign a labour (employment) contract or service agreement with them; the labour (employment) contract or service agreement shall contain provisions for the special protection of female workers and shall not stipulate any restrictions on the marriage or childbirth of female workers.	151-14	2022.10.30	Holistic Inclusive Support Stage (2021 to present)	Mandatory	Administrative orders	Other Support	Employment Support
151	Law of the People's Republic of China on the Protection of Rights and Interests of Women (2022 Revision)	Women enjoy the right to bear children in accordance with the law, as well as the freedom not to do so.	151-15	2022.10.30	Holistic Inclusive Support Stage (2021 to present)	Hybrid	Policy support	Other Support	Ideological support
151	Law of the People's Republic of China on the Protection of Rights and Interests of Women (2022 Revision)	The State has established a sound system of maternity leave for workers, and ensures that female workers during pregnancy and childbirth enjoy the right to rest and vacation in accordance with the law.	151-8	2022.10.30	Holistic Inclusive Support Stage (2021 to present)	Mandatory	Institutional measures	Time Support	Maternity leave
152	Law on the Protection of Women’s Rights and Interests	Women receive special protection during menstruation, pregnancy, childbirth and breastfeeding.	152-1	1992.04.03	Comprehensive Health Assurance Stage (1963-2013)	Mandatory	Regulations	Other Support	Employment Support
152	Law on the Protection of Women’s Rights and Interests	No unit may dismiss female employees or unilaterally terminate labor contracts due to marriage, pregnancy, maternity leave, or breastfeeding.	152-2	1992.04.03	Comprehensive Health Assurance Stage (1963-2013)	Mandatory	Penalties	Other Support	Employment Support
152	Law on the Protection of Women’s Rights and Interests	The State guarantees women equal rights with men in marriage and family.	152-3	1992.04.03	Comprehensive Health Assurance Stage (1963-2013)	Hybrid	Policy support	Other Support	Ideological support
152	Law on the Protection of Women’s Rights and Interests	If a woman interrupts her pregnancy in accordance with the requirements of family planning, the man may not file for divorce within six months of the operation.	152-4	1992.04.03	Comprehensive Health Assurance Stage (1963-2013)	Mandatory	Penalties	Other Support	Ideological support
152	Law on the Protection of Women’s Rights and Interests	In the event of divorce, if the woman is incapable of reproducing, the reasonable demands of the woman shall be taken into account in dealing with the issue of child support.	152-5	1992.04.03	Comprehensive Health Assurance Stage (1963-2013)	Hybrid	Policy support	Other Support	Ideological support
152	Law on the Protection of Women’s Rights and Interests	Women have the right to have children in accordance with the relevant State regulations and the freedom not to have children.	152-6	1992.04.03	Comprehensive Health Assurance Stage (1963-2013)	Hybrid	Policy support	Other Support	Ideological support
153	Law on Promotion of Family Education	Early childhood care services should provide parents with family education guidance services.	153-1	1992.04.03	Holistic Inclusive Support Stage (2021 to present)	Voluntary	Relying on market institutions	Service Support	Childcare Services
153	Law of the People's Republic of China on Family Education Promotion	When carrying out services such as premarital health care, maternal health care, child health care, and preventive inoculation, health-care institutions should publicize and provide guidance to the adults concerned, parents or other guardians of minors, on scientific knowledge of parenting and the early development of infants and toddlers.	153-2	2021.10.23	Holistic Inclusive Support Stage (2021 to present)	Mandatory	Regulations	Service Support	Fertility Services
154	Labor Insurance Regulations (1953)	Maternity allowance of 40,000 yuan from the Labor Insurance Fund for the birth of a female employee or the wife of a male employee.	154-4	1953.01.02	Basic Fertility Support Stage (1949-1962)	Hybrid	Financial subsidies	Financial Support	Childcare Subsidies
154	Labor Insurance Regulations (1953)	Women who are still unable to work after maternity leave are treated in accordance with the provisions on sickness entitlements after a hospital certificate.	154-3	1953.01.02	Basic Fertility Support Stage (1949-1962)	Mandatory	Administrative orders	Other Support	Employment Support
154	Labor Insurance Regulations (1953)	The costs of medical examinations and childbirth are borne by the enterprise administration or the employer.	154-2	1953.01.02	Basic Fertility Support Stage (1949-1962)	Mandatory	Administrative orders	Financial Support	Maternity Insurance
154	Labor Insurance Regulations (1953)	Female employees are entitled to a total of fifty-six days of maternity leave, during which their salaries will continue to be paid.	154-1	1953.01.02	Basic Fertility Support Stage (1949-1962)	Mandatory	Administrative orders	Time Support	Maternity leave
155	Labor Insurance Regulations	Maternity allowances shall be disbursed from the labor insurance fund.	155-3	1951.02.26	Basic Fertility Support Stage (1949-1962)	Hybrid	Financial subsidies	Financial Support	Childcare Subsidies
155	Labor Insurance Regulations	If a woman is unable to work after her maternity leave, she shall be treated according to illness regulations upon medical verification.	155-2	1951.02.26	Basic Fertility Support Stage (1949-1962)	Mandatory	Administrative orders	Other Support	Employment Support
155	Labor Insurance Regulations	Fifty-six days of leave with full salary.	155-1	1951.02.26	Basic Fertility Support Stage (1949-1962)	Mandatory	Administrative orders	Time Support	Maternity leave
156	Labor Law of the People's Republic of China (2009 Amendment)	Female workers are entitled to maternity leave of not less than ninety days for the birth of a child.	156-3	2009.08.27	Comprehensive Health Assurance Stage (1963-2013)	Mandatory	Administrative orders	Time Support	Maternity leave
156	Labor Law of the People's Republic of China (2009 Amendment)	Pregnant female workers shall not be assigned to perform labor of the third level of physical labor intensity as prescribed by the State during pregnancy and labor that is contraindicated during pregnancy.	156-1	2009.08.27	Comprehensive Health Assurance Stage (1963-2013)	Mandatory	Penalties	Other Support	Employment Support
156	Labor Law of the People's Republic of China (2009 Amendment)	Women workers who are more than seven months pregnant may not be assigned to extended working hours or night-shift labor.	156-2	2009.08.27	Comprehensive Health Assurance Stage (1963-2013)	Mandatory	Penalties	Other Support	Employment Support
156	Labor Law of the People's Republic of China (2009 Amendment)	Female workers who are breastfeeding may not be assigned to work at the third level of physical labor intensity as stipulated by the State or other labor that is contraindicated during the breastfeeding period, nor may they be assigned to extended working hours or night-shift labor.	156-4	2009.08.27	Comprehensive Health Assurance Stage (1963-2013)	Mandatory	Penalties	Other Support	Employment Support
156	Labor Law of the People's Republic of China (2009 Amendment)	Establishment of a social security fund to assist workers in the event of maternity.	156-5	2009.08.27	Comprehensive Health Assurance Stage (1963-2013)	Mandatory	Institutional measures	Financial Support	Maternity Insurance
156	Labor Law of the People's Republic of China (2009 Amendment)	When workers give birth, they are entitled to social insurance benefits in accordance with the law.	156-6	2009.08.27	Comprehensive Health Assurance Stage (1963-2013)	Mandatory	Administrative orders	Financial Support	Maternity Insurance
157	Labor Law of the People's Republic of China (2018 Amendment)	Female workers during pregnancy, childbirth and breastfeeding may not be assigned to work at the third level of physical labor intensity specified by the State during pregnancy, or to work that is contraindicated during pregnancy.	157-1	2018.12.29	Diverse Service Support Stage (2013-2021)	Mandatory	Penalties	Other Support	Employment Support
157	Labor Law of the People's Republic of China (2018 Amendment)	Female workers who are more than seven months pregnant may not be assigned to extended working hours or night-shift labor.	157-2	2018.12.29	Diverse Service Support Stage (2013-2021)	Mandatory	Penalties	Other Support	Employment Support
157	Labor Law of the People's Republic of China (2018 Amendment)	Female employees enjoy maternity leave of not less than 90 days	157-3	2018.12.30	Diverse Service Support Stage (2013-2021)	Mandatory	Administrative orders	Time Support	Maternity leave
157	Labor Law of the People's Republic of China (2018 Amendment)	Female workers may not be assigned to work at the third level of physical labor intensity prescribed by the State during the period of breastfeeding an infant under one year of age or other labor that is contraindicated during the period of breastfeeding, nor may they be assigned to extended working hours or night-shift labor.	157-4	2018.12.30	Diverse Service Support Stage (2013-2021)	Mandatory	Penalties	Other Support	Employment Support
157	Labor Law of the People's Republic of China (2018 Amendment)	The state develops social insurance undertakings, establishes a social insurance system, sets up social insurance funds, and enables workers to obtain help and compensation in cases of old age, illness, work-related injury, unemployment, childbirth, etc.	157-5	2018.12.30	Diverse Service Support Stage (2013-2021)	Mandatory	Institutional measures	Financial Support	Maternity Insurance
157	Labor Law of the People's Republic of China (2018 Amendment)	Workers shall enjoy social insurance benefits according to law when giving birth.	157-6	2018.12.30	Diverse Service Support Stage (2013-2021)	Mandatory	Administrative orders	Financial Support	Maternity Insurance
158	Labor Law of the People's Republic of China	Female workers may not be assigned to work during pregnancy at the third level of physical labor intensity as stipulated by the State and activities that are contraindicated during pregnancy.	158-1	1994.07.05	Comprehensive Health Assurance Stage (1963-2013)	Mandatory	Penalties	Other Support	Employment Support
158	Labor Law of the People's Republic of China	Female workers are entitled to maternity leave of not less than ninety days for the birth of a child.	158-2	1994.07.05	Comprehensive Health Assurance Stage (1963-2013)	Mandatory	Administrative orders	Time Support	Maternity leave
158	Labor Law of the People's Republic of China	Female workers who are breastfeeding may not be assigned to work at the third level of physical labor intensity as stipulated by the State or other labor that is contraindicated during the breastfeeding period, nor may they be assigned to extended working hours or night-shift labor.	158-3	1994.07.05	Comprehensive Health Assurance Stage (1963-2013)	Mandatory	Penalties	Other Support	Employment Support
158	Labor Law of the People's Republic of China	The State has established a social insurance system to enable workers to receive assistance in the event of old age, illness, work-related injury, unemployment, maternity and so on.	158-4	1994.07.05	Comprehensive Health Assurance Stage (1963-2013)	Mandatory	Institutional measures	Financial Support	Maternity Insurance
158	Labor Law of the People's Republic of China	When workers give birth, they are entitled to social insurance benefits in accordance with the law.	158-5	1994.07.05	Comprehensive Health Assurance Stage (1963-2013)	Mandatory	Administrative orders	Financial Support	Maternity Insurance
158	Labor Law of the People's Republic of China	The employer may not terminate the employment contract of a female worker during pregnancy, childbirth or breastfeeding.	158-6	1994.07.05	Comprehensive Health Assurance Stage (1963-2013)	Mandatory	Penalties	Other Support	Employment Support
159	Law of the People's Republic of China on Maternal and Infant Health Care (2009 Amendment)	Medical and health-care institutions shall provide citizens with premarital health-care services, including reproductive knowledge, reproductive health care and screening for reproductive diseases.	159-1	2009.08.27	Comprehensive Health Assurance Stage (1963-2013)	Mandatory	Regulations	Service Support	Fertility Services
159	Law of the People's Republic of China on Maternal and Infant Health Care (2009 Amendment)	Before a woman who has given birth to a child with serious defects becomes pregnant again, both spouses should undergo a medical examination at a health-care institution at or above the county level.	159-2	2009.08.27	Comprehensive Health Assurance Stage (1963-2013)	Mandatory	Regulations	Service Support	Fertility Services
159	Law of the People's Republic of China on Maternal and Infant Health Care (2009 Amendment)	Health-care institutions shall provide medical guidance to those suffering from serious diseases or exposed to teratogenic substances whose pregnancy may seriously affect the health of the pregnant woman and the normal development of the fetus.	159-3	2009.08.27	Comprehensive Health Assurance Stage (1963-2013)	Mandatory	Regulations	Service Support	Fertility Services
159	Law of the People's Republic of China on Maternal and Infant Health Care (2009 Amendment)	Doctors who find that couples of childbearing age are suffering from a serious hereditary disease should give a medical opinion.	159-4	2009.08.27	Comprehensive Health Assurance Stage (1963-2013)	Mandatory	Regulations	Service Support	Fertility Services
160	Law of the People's Republic of China on Maternal and Infant Health Care (2017 Amendment)	Medical and health institutions shall provide citizens with premarital health care services, including premarital health guidance, premarital health consultation, and premarital medical examination.	160-1	2017.11.04	Diverse Service Support Stage (2013-2021)	Mandatory	Regulations	Service Support	Fertility Services
160	Law of the People's Republic of China on Maternal and Infant Health Care (2017 Amendment)	Before a woman who has given birth to a child with serious defects becomes pregnant again, both spouses should undergo a medical examination at a health-care institution at or above the county level.	160-2	2017.11.04	Diverse Service Support Stage (2013-2021)	Mandatory	Regulations	Service Support	Fertility Services
160	Law of the People's Republic of China on Maternal and Infant Health Care (2017 Amendment)	For those who suffer from serious diseases or are exposed to teratogenic substances, and pregnancy may endanger the safety of the pregnant woman's life or may seriously affect the health of the pregnant woman and the normal development of the fetus, medical and health institutions shall provide medical guidance.	160-3	2017.11.04	Diverse Service Support Stage (2013-2021)	Mandatory	Regulations	Service Support	Fertility Services
160	Law of the People's Republic of China on Maternal and Infant Health Care (2017 Amendment)	Doctors who find or suspect that couples of childbearing age suffer from serious genetic diseases shall put forward medical opinions. Couples of childbearing age shall take corresponding measures according to the doctor's medical opinions.	160-4	2017.11.04	Diverse Service Support Stage (2013-2021)	Mandatory	Regulations	Service Support	Fertility Services
161	Maternal and Child Health Care Law	Health-care institutions shall carry out medical examinations of men and women preparing for marriage for diseases that may affect marriage and childbirth.	161-1	1994.10.27	Comprehensive Health Assurance Stage (1963-2013)	Mandatory	Regulations	Service Support	Fertility Services
161	Maternal and Child Health Care Law	Health-care institutions shall provide women of childbearing age and pregnant women with health-care services during pregnancy and childbirth.	161-2	1994.10.27	Comprehensive Health Assurance Stage (1963-2013)	Mandatory	Regulations	Service Support	Fertility Services
161	Maternal and Child Health Care Law	Health-care institutions shall provide medical guidance to those who suffer from serious diseases or are exposed to teratogenic substances, and whose pregnancies may endanger the lives of pregnant women or may seriously affect the health of pregnant women and the normal development of the fetus.	161-3	1994.10.27	Comprehensive Health Assurance Stage (1963-2013)	Mandatory	Regulations	Service Support	Fertility Services
161	Maternal and Child Health Care Law	Health-care institutions conduct physical examinations and vaccinations for infants, and gradually develop health-care services such as screening for newborn diseases and prevention and treatment of multiple and common infant illnesses.	161-4	1994.10.27	Comprehensive Health Assurance Stage (1963-2013)	Mandatory	Regulations	Service Support	Fertility Services
162	Measures for the Implementation of the Law on Maternal and Child Health Care (2001)	Pre-marital health guidance includes information on preconception health care such as preparation for conception and the effects of the environment and diseases on offspring.	162-1	2001.06.20	Comprehensive Health Assurance Stage (1963-2013)	Voluntary	Relying on market institutions	Service Support	Fertility Services
162	Measures for the Implementation of the Law on Maternal and Child Health Care (2001)	Medical institutions should provide medical guidance on hygiene, nutrition, psychology and other aspects of maternity; and provide focused monitoring, follow-up and health-care services for high-risk pregnant women.	162-2	2001.06.20	Comprehensive Health Assurance Stage (1963-2013)	Mandatory	Regulations	Service Support	Fertility Services
162	Measures for the Implementation of the Law on Maternal and Child Health Care (2001)	If a couple has given birth to a child suffering from a serious hereditary disease or a serious defect, they shall undergo a medical examination at a medical or health-care institution in accordance with the relevant State regulations before they become pregnant again.	162-3	2001.06.20	Comprehensive Health Assurance Stage (1963-2013)	Voluntary	Relying on market institutions	Service Support	Fertility Services
162	Measures for the Implementation of the Law on Maternal and Child Health Care (2001)	Women are entitled to maternity leave as established by the State.	162-4	2001.06.20	Comprehensive Health Assurance Stage (1963-2013)	Mandatory	Administrative orders	Time Support	Maternity leave
162	Measures for the Implementation of the Law on Maternal and Child Health Care (2001)	If a woman has a child under one year of age, the organization in which she is employed shall provide her with a certain amount of time for breastfeeding during working hours.	162-5	2001.06.20	Comprehensive Health Assurance Stage (1963-2013)	Mandatory	Administrative orders	Time Support	Breastfeeding leave
162	Measures for the Implementation of the Law on Maternal and Child Health Care (2001)	Medical and health-care institutions shall provide women of childbearing age with counseling and health-care services on contraception, birth control, fertility, infertility and reproductive health.	162-6	2001.06.20	Comprehensive Health Assurance Stage (1963-2013)	Mandatory	Regulations	Service Support	Fertility Services
162	Measures for the Implementation of the Law on Maternal and Child Health Care (2001)	Where a medical institution finds that a pregnant woman is exposed to toxic or harmful factors that may seriously affect her health and the normal development of the foetus, it shall provide the pregnant woman with medical guidance and the necessary medical examinations.	162-7	2001.06.20	Comprehensive Health Assurance Stage (1963-2013)	Mandatory	Regulations	Service Support	Fertility Services
162	Measures for the Implementation of the Law on Maternal and Child Health Care (2001)	Medical institutions should implement sterilized delivery and neonatal resuscitation, prevent obstetric complications such as birth injuries and postpartum hemorrhage, and reduce maternal and perinatal morbidity and mortality.	162-8	2001.06.20	Comprehensive Health Assurance Stage (1963-2013)	Mandatory	Regulations	Service Support	Fertility Services
163	Measures for the Implementation of the Law of the People's Republic of China on Maternal and Child Health Care (2017 Amendment)	Women enjoy the maternity leave stipulated by the state.	163-6	2017.11.04	Diverse Service Support Stage (2013-2021)	Mandatory	Administrative orders	Time Support	Maternity leave
163	Measures for the Implementation of the Law of the People's Republic of China on Maternal and Child Health Care (2017 Amendment)	Women with infants under 1 year of age shall be arranged a certain breastfeeding time during their working hours by their employer	163-7	2017.11.04	Diverse Service Support Stage (2013-2021)	Mandatory	Administrative orders	Time Support	Breastfeeding leave
163	Measures for the Implementation of the Law of the People's Republic of China on Maternal and Child Health Care (2017 Amendment)	Medical and health institutions shall provide medical guidance and consultation on health, nutrition, psychology, etc. for pregnant women, and provide key monitoring, follow-up and medical care services for high-risk pregnant women.	163-1	2017.11.04	Diverse Service Support Stage (2013-2021)	Mandatory	Regulations	Service Support	Fertility Services
163	Measures for the Implementation of the Law of the People's Republic of China on Maternal and Child Health Care (2017 Amendment)	If a person has given birth to a child suffering from a serious hereditary disease or a serious defect, both spouses shall undergo a medical examination at a medical or health-care institution in accordance with the relevant provisions of the State before they become pregnant again.	163-2	2017.11.04	Diverse Service Support Stage (2013-2021)	Mandatory	Regulations	Service Support	Fertility Services
163	Measures for the Implementation of the Law of the People's Republic of China on Maternal and Child Health Care (2017 Amendment)	Medical institutions that find that pregnant women are exposed to physical, chemical, biological and other toxic and harmful factors that may endanger the safety of the pregnant woman's life or may seriously affect the health of the pregnant woman and the normal development of the fetus shall provide medical guidance and the following necessary medical examinations for the pregnant woman.	163-3	2017.11.04	Diverse Service Support Stage (2013-2021)	Mandatory	Regulations	Service Support	Fertility Services
163	Measures for the Implementation of the Law of the People's Republic of China on Maternal and Child Health Care (2017 Amendment)	Medical and health institutions shall, in accordance with the technical operation specifications formulated by the health administrative department of the State Council, implement disinfection delivery and neonatal resuscitation, prevent obstetric complications such as birth injuries and postpartum hemorrhage, and reduce the incidence and mortality of pregnant women and perinatal infants.	163-4	2017.11.04	Diverse Service Support Stage (2013-2021)	Mandatory	Regulations	Service Support	Fertility Services
163	Measures for the Implementation of the Law of the People's Republic of China on Maternal and Child Health Care (2017 Amendment)	Medical institutions shall provide consultation and medical care services on childbirth, infertility and reproductive health for women of childbearing age.	163-5	2017.11.04	Diverse Service Support Stage (2013-2021)	Mandatory	Regulations	Service Support	Fertility Services
164	Regulations for the Implementation of the Law of the People's Republic of China on Maternal and Infant Health Care (2022 Revision)	Medical and healthcare institutions should establish healthcare handbooks (cards) for pregnant women and women in labor, and conduct regular prenatal checkups; provide medical guidance and counseling on hygiene, nutrition, psychology and other aspects; provide key monitoring, follow-up and healthcare services for high-risk pregnant women; and provide pregnant women and women in labor with technic…	164-1	2022.03.29	Holistic Inclusive Support Stage (2021 to present)	Mandatory	Regulations	Service Support	Fertility Services
164	Regulations for the Implementation of the Law of the People's Republic of China on Maternal and Infant Health Care (2022 Revision)	Where a child has been born with a serious hereditary disease or a serious defect, both spouses should undergo a medical examination at a medical or health-care institution in accordance with the relevant State regulations before they become pregnant again.	164-2	2022.03.29	Holistic Inclusive Support Stage (2021 to present)	Mandatory	Regulations	Service Support	Fertility Services
164	Regulations for the Implementation of the Law of the People's Republic of China on Maternal and Infant Health Care (2022 Revision)	Medical and health-care institutions should provide women of childbearing age with counseling and health-care services on contraception, birth control, fertility, infertility and reproductive health.	164-3	2022.03.29	Holistic Inclusive Support Stage (2021 to present)	Mandatory	Regulations	Service Support	Fertility Services
164	Regulations for the Implementation of the Law of the People's Republic of China on Maternal and Infant Health Care (2022 Revision)	Where medical or health-care institutions find that a pregnant woman suffers from any of the following serious diseases or is exposed to physical, chemical, biological or other toxic or harmful factors that may jeopardize the life of the pregnant woman or that may seriously affect the health of the pregnant woman and the normal development of the foetus, they shall provide the pregnant woman with…	164-4	2022.03.29	Holistic Inclusive Support Stage (2021 to present)	Mandatory	Regulations	Service Support	Fertility Services
164	Regulations for the Implementation of the Law of the People's Republic of China on Maternal and Infant Health Care (2022 Revision)	Women are entitled to maternity leave as provided for by the State.	164-5	2022.03.29	Holistic Inclusive Support Stage (2021 to present)	Mandatory	Administrative orders	Time Support	Maternity leave
164	Regulations for the Implementation of the Law of the People's Republic of China on Maternal and Infant Health Care (2022 Revision)	If a woman has a baby under the age of one, her organization shall arrange for a certain amount of breastfeeding time for her during working hours.	164-6	2022.03.29	Holistic Inclusive Support Stage (2021 to present)	Mandatory	Administrative orders	Time Support	Breastfeeding leave
165	Implementation Measures of the Maternal and Child Health Care Law(1995)	Maternal health-care services include medical guidance and consultation, prenatal check-ups, guidance on nutrition and self-care during pregnancy, health-care management, sterilized deliveries and neonatal resuscitation, guidance on scientific breastfeeding for mothers, regular post-partum visits, and health education and education on scientific child-rearing, and so on.	165-1	1995.08.29	Comprehensive Health Assurance Stage (1963-2013)	Mandatory	Regulations	Service Support	Fertility Services
165	Implementation Measures of the Maternal and Child Health Care Law(1995)	Couples who have given birth to a child with a serious hereditary disease or a serious defect shall undergo a medical examination at a designated medical institution before they become pregnant again.	165-2	1995.08.29	Comprehensive Health Assurance Stage (1963-2013)	Mandatory	Regulations	Service Support	Fertility Services
165	Implementation Measures of the Maternal and Child Health Care Law(1995)	Health-care institutions shall, within their respective areas of responsibility, provide reproductive health and maternal health-care services for women of childbearing age and pregnant women.	165-3	1995.08.29	Comprehensive Health Assurance Stage (1963-2013)	Mandatory	Regulations	Service Support	Fertility Services
165	Implementation Measures of the Maternal and Child Health Care Law(1995)	High-risk pregnant women are required to be hospitalized for delivery in health-care institutions that are equipped to do so.	165-4	1995.08.29	Comprehensive Health Assurance Stage (1963-2013)	Mandatory	Regulations	Service Support	Fertility Services
166	Population and Family Planning Law of the People's Republic of China (2015 Amendment)	The State promotes the birth of two children per couple.	166-2	2015.12.27	Diverse Service Support Stage (2013-2021)	Hybrid	Policy support	Other Support	Comprehensive Support
166	Population and Family Planning Law of the People's Republic of China (2015 Amendment)	During pregnancy, childbirth and breastfeeding, women enjoy special labor protection and may receive assistance and compensation in accordance with the relevant State regulations.	166-3	2015.12.28	Diverse Service Support Stage (2013-2021)	Mandatory	Administrative orders	Other Support	Employment Support
166	Population and Family Planning Law of the People's Republic of China (2015 Amendment)	The State establishes and improves social security systems such as basic pension insurance, basic medical insurance, maternity insurance and social welfare, and promotes family planning.	166-7	2015.12.29	Diverse Service Support Stage (2013-2021)	Mandatory	Regulations	Financial Support	Maternity Insurance
166	Population and Family Planning Law of the People's Republic of China (2015 Amendment)	Prohibition of discrimination, abuse of women who have given birth to female children and women who are infertile.	166-5	2015.12.29	Diverse Service Support Stage (2013-2021)	Mandatory	Penalties	Other Support	Ideological support
166	Population and Family Planning Law of the People's Republic of China (2015 Amendment)	Establishing a system of premarital and maternal health care to prevent or reduce birth defects and improve the health of infants at birth.	166-4	2015.12.29	Diverse Service Support Stage (2013-2021)	Mandatory	Regulations	Service Support	Fertility Services
167	Law of the People's Republic of China on Population and Family Planning (2021 Amendment)	Citizens have the right to procreate, as well as the obligation to practise family planning in accordance with the law, and husbands and wives have a shared responsibility in practising family planning.	167-1	2021.08.20	Holistic Inclusive Support Stage (2021 to present)	Hybrid	Policy support	Other Support	Ideological support
167	Law of the People's Republic of China on Population and Family Planning (2021 Amendment)	The State promotes marriage and parenthood at the right age, and optimal parenthood. A couple may have three children.	167-2	2021.08.20	Holistic Inclusive Support Stage (2021 to present)	Hybrid	Policy support	Other Support	Comprehensive Support
167	Law of the People's Republic of China on Population and Family Planning (2021 Amendment)	Couples who give birth to children in accordance with the provisions of laws and regulations may receive incentives in the form of extended maternity leave or other welfare benefits.	167-3	2021.08.21	Holistic Inclusive Support Stage (2021 to present)	Hybrid	Policy support	Time Support	Maternity leave
167	Law of the People's Republic of China on Population and Family Planning (2021 Amendment)	The State supports the establishment of parental childcare leave in places where conditions exist.	167-4	2021.08.22	Holistic Inclusive Support Stage (2021 to present)	Hybrid	Policy support	Time Support	Parental Leave
167	Law of the People's Republic of China on Population and Family Planning (2021 Amendment)	During pregnancy, childbirth and breastfeeding, women enjoy special labor protection and can receive assistance and compensation in accordance with the relevant State regulations. The State guarantees the legitimate rights and interests of women in employment, and provides employment services for women whose employment is affected by childbirth.	167-5	2021.08.23	Holistic Inclusive Support Stage (2021 to present)	Hybrid	Policy support	Other Support	Employment Support
167	Law of the People's Republic of China on Population and Family Planning (2021 Amendment)	The State adopts support measures in the areas of finance, taxation, insurance, education, housing and employment to alleviate the burden of childbirth, child-rearing and education on families.	167-6	2021.08.24	Holistic Inclusive Support Stage (2021 to present)	Hybrid	Policy support	Other Support	Comprehensive Support
167	Law of the People's Republic of China on Population and Family Planning (2021 Amendment)	People's governments at the county level and above have comprehensively adopted planning, land, housing, financial, financial, talent and other measures to promote the establishment of a system of universal childcare services and to improve the accessibility and fairness of services for families with infants and young children.	167-7	2021.08.25	Holistic Inclusive Support Stage (2021 to present)	Mandatory	Institutional measures	Service Support	Childcare Services
167	Law of the People's Republic of China on Population and Family Planning (2021 Amendment)	The State encourages and guides social forces to set up childcare institutions, and supports kindergartens and the provision of childcare services by organizations, enterprises and communities.	167-8	2021.08.26	Holistic Inclusive Support Stage (2021 to present)	Voluntary	Relying on market institutions	Service Support	Childcare Services
167	Law of the People's Republic of China on Population and Family Planning (2021 Amendment)	The settings and services of childcare institutions should be in accordance with standards and norms relating to childcare services. Child-care facilities should be filed with the competent health authorities of the people's governments at the county level.	167-9	2021.08.27	Holistic Inclusive Support Stage (2021 to present)	Mandatory	Administrative orders	Service Support	Childcare Services
167	Law of the People's Republic of China on Population and Family Planning (2021 Amendment)	Local people's governments at the county level and above shall, in the construction and renovation of urban and rural communities, build places for infants and toddlers and supporting service facilities that are appropriate to the size of the resident population.	167-10	2021.08.28	Holistic Inclusive Support Stage (2021 to present)	Mandatory	Regulations	Service Support	Childcare Services
167	Law of the People's Republic of China on Population and Family Planning (2021 Amendment)	Public places and organizations with a large number of female workers should be equipped with mother-and-child facilities to facilitate the care of infants and young children and the provision of breastfeeding facilities.	167-11	2021.08.29	Holistic Inclusive Support Stage (2021 to present)	Voluntary	Relying on market institutions	Service Support	Childcare Services
167	Law of the People's Republic of China on Population and Family Planning (2021 Amendment)	Medical and health institutions shall, in accordance with the regulations, carry out vaccination, disease prevention and control services for families with infants and young children, and provide health guidance on diet and nutrition, growth and development.	167-12	2021.08.30	Holistic Inclusive Support Stage (2021 to present)	Voluntary	Relying on market institutions	Service Support	Fertility Services
167	Law of the People's Republic of China on Population and Family Planning (2021 Amendment)	The State has established a system of premarital health care and health care during pregnancy and childbirth to prevent or reduce birth defects and improve the health of infants at birth.	167-13	2021.08.31	Holistic Inclusive Support Stage (2021 to present)	Voluntary	Relying on market institutions	Service Support	Fertility Services
167	Law of the People's Republic of China on Population and Family Planning (2021 Amendment)	Citizens have the right to procreate, as well as the obligation to practise family planning in accordance with the law, and husbands and wives have a joint responsibility to practise family planning.	167-14	2021.08.31	Holistic Inclusive Support Stage (2021 to present)	Hybrid	Policy support	Other Support	Ideological support
167	Law of the People's Republic of China on Population and Family Planning (2021 Amendment)	The State establishes and improves social security systems such as basic pension insurance, basic medical insurance, maternity insurance and social welfare to promote family planning.	167-15	2021.08.31	Holistic Inclusive Support Stage (2021 to present)	Mandatory	Institutional measures	Financial Support	Maternity Insurance
167	Law of the People's Republic of China on Population and Family Planning (2021 Amendment)	The State encourages insurance companies to organize insurance programs that benefit family planning.	167-16	2021.08.31	Holistic Inclusive Support Stage (2021 to present)	Voluntary	Relying on market institutions	Financial Support	Maternity Insurance
167	Law of the People's Republic of China on Population and Family Planning (2021 Amendment)	The State guarantees the legitimate rights and interests of women in employment and provides employment services for women whose employment is affected by childbirth.	167-17	2021.08.31	Holistic Inclusive Support Stage (2021 to present)	Hybrid	Policy support	Other Support	Employment Support
168	Population and Family Planning Law of the PRC	During pregnancy, childbirth and breastfeeding, women enjoy special labor protection and may receive assistance and compensation in accordance with the relevant State regulations.	168-2	2001.12.29	Comprehensive Health Assurance Stage (1963-2013)	Hybrid	Policy support	Other Support	Employment Support
168	Population and Family Planning Law of the PRC	Establishing a system of premarital and maternal health care to prevent or reduce birth defects and improve the health of infants at birth.	168-3	2001.12.29	Comprehensive Health Assurance Stage (1963-2013)	Mandatory	Institutional measures	Service Support	Fertility Services
168	Population and Family Planning Law of the PRC	Prohibition of discrimination, abuse of women who have given birth to female children and women who are infertile.	168-4	2001.12.29	Comprehensive Health Assurance Stage (1963-2013)	Mandatory	Penalties	Other Support	Ideological support
169	Social Insurance Law of the People's Republic of China (2018 Amendment)	Employees shall participate in maternity insurance, with the employing organization paying maternity insurance premiums in accordance with State regulations, and the employee not paying maternity insurance premiums.	169-1	2018.12.29	Diverse Service Support Stage (2013-2021)	Mandatory	Regulations	Financial Support	Maternity Insurance
169	Social Insurance Law of the People's Republic of China (2018 Amendment)	Where the employing organization has paid maternity insurance premiums, its employees are entitled to maternity insurance benefits; the employee's unemployed spouse is entitled to maternity medical expenses in accordance with State regulations.	169-2	2018.12.29	Diverse Service Support Stage (2013-2021)	Mandatory	Institutional measures	Financial Support	Maternity Insurance
169	Social Insurance Law of the People's Republic of China (2018 Amendment)	Maternity medical expenses include medical expenses for childbirth, medical expenses for family planning, and expenses for other items prescribed by laws and regulations.	169-3	2018.12.29	Diverse Service Support Stage (2013-2021)	Mandatory	Regulations	Financial Support	Maternity Insurance
169	Social Insurance Law of the People's Republic of China (2018 Amendment)	An employee shall be entitled to a maternity allowance in accordance with the provisions of the State in any of the following cases: (i) Female workers are entitled to maternity leave for childbirth; (ii) Enjoying leave for family planning surgery; (iii) Other cases stipulated by laws and regulations. Maternity allowances are paid in accordance with the average monthly wage of the employees of th…	169-4	2018.12.29	Diverse Service Support Stage (2013-2021)	Mandatory	Regulations	Financial Support	Maternity Insurance
169	Social Insurance Law of the People's Republic of China (2018 Amendment)	Social insurance funds include the basic pension insurance fund, the basic medical insurance fund, the industrial injury insurance fund, the unemployment insurance fund and the maternity insurance fund. With the exception of the basic medical insurance fund and the maternity insurance fund, which are combined and accounted for in a single account, all other social insurance funds are accounted fo…	169-5	2018.12.29	Diverse Service Support Stage (2013-2021)	Mandatory	Institutional measures	Financial Support	Maternity Insurance
170	Social Insurance Law of the People's Republic of China	Employees shall participate in maternity insurance, with the employer paying maternity insurance premiums in accordance with State regulations.	170-1	2010.10.28	Comprehensive Health Assurance Stage (1963-2013)	Mandatory	Regulations	Financial Support	Maternity Insurance
170	Social Insurance Law of the People's Republic of China	If an organization has paid maternity insurance premiums, its employees are entitled to maternity insurance benefits; the employee's unemployed spouse is entitled to maternity medical expenses in accordance with State regulations.	170-2	2010.10.28	Comprehensive Health Assurance Stage (1963-2013)	Mandatory	Institutional measures	Financial Support	Maternity Insurance
170	Social Insurance Law of the People's Republic of China	Maternity medical expenses include the following: maternity, family planning and other items prescribed by laws and regulations.	170-3	2010.10.28	Comprehensive Health Assurance Stage (1963-2013)	Mandatory	Institutional measures	Financial Support	Maternity Insurance
170	Social Insurance Law of the People's Republic of China	Maternity allowance is paid on the basis of the average monthly wage of employees of the organization in which the employee works in the previous year.	170-4	2010.10.28	Comprehensive Health Assurance Stage (1963-2013)	Mandatory	Administrative orders	Financial Support	Maternity Insurance
170	Social Insurance Law of the People's Republic of China	Social insurance funds include the basic pension insurance fund, the basic medical insurance fund, the industrial injury insurance fund, the unemployment insurance fund and the maternity insurance fund. Each social insurance fund maintains separate accounts according to the type of social insurance, and accounts are kept in separate accounts, implementing the State's unified accounting system.	170-5	2010.10.28	Comprehensive Health Assurance Stage (1963-2013)	Mandatory	Institutional measures	Financial Support	Maternity Insurance
171	Law of the People's Republic of China on the Protection of Minors (2006 Revision)	Supporte social organizations and individuals to set up breastfeeding rooms, childcare centres and kindergartens in accordance with the law.	171-1	2006.12.29	Comprehensive Health Assurance Stage (1963-2013)	Voluntary	Relying on market institutions	Service Support	Childcare Services
171	Law of the People's Republic of China on the Protection of Minors (2006 Revision)	Child care centers should provide proper care and education.	171-2	2006.12.29	Comprehensive Health Assurance Stage (1963-2013)	Voluntary	Relying on market institutions	Service Support	Childcare Services
172	Law of the People's Republic of China on the Protection of Minors (2012 Amendment)	Supporting social organizations and individuals to set up breastfeeding rooms, nurseries and kindergartens in accordance with the law.	172-1	2012.10.26	Comprehensive Health Assurance Stage (1963-2013)	Voluntary	Relying on market institutions	Service Support	Childcare Services
172	Law of the People's Republic of China on the Protection of Minors (2012 Amendment)	Kindergartens should do a good job of caring for and educating children, and promote their harmonious development in terms of physical, intellectual and moral qualities.	172-2	2012.10.26	Comprehensive Health Assurance Stage (1963-2013)	Voluntary	Relying on market institutions	Service Support	Childcare Services
173	Law of the People's Republic of China on the Protection of Minors (2020 Revision)	Support social forces in establishing maternity rooms, infant care service institutions, and kindergartens in accordance with the law.	173-1	2020.10.17	Diverse Service Support Stage (2013-2021)	Voluntary	Relying on market institutions	Service Support	Childcare Services
173	Law of the People's Republic of China on the Protection of Minors (2020 Revision)	Kindergartens should do a good job of childcare and education, follow the laws of physical and mental development of young children, implement early education, and promote the harmonious development of young children in terms of physical fitness, intelligence, and character.	173-2	2020.10.17	Diverse Service Support Stage (2013-2021)	Voluntary	Relying on market institutions	Service Support	Childcare Services
174	Law on the Protection of Minors	Local people's governments at all levels should encourage and support State organs, social organizations, enterprises and institutions and other social forces to set up childcare centres and kindergartens.	174-1	1991.09.04	Comprehensive Health Assurance Stage (1963-2013)	Voluntary	Relying on market institutions	Service Support	Childcare Services
174	Law on the Protection of Minors	Kindergartens should do a good job of caring for and educating children, and promote the harmonious development of children in terms of physical, intellectual, moral and other aspects.	174-2	1991.09.04	Comprehensive Health Assurance Stage (1963-2013)	Voluntary	Relying on market institutions	Service Support	Childcare Services
175	Regulations of the Chinese People's Liberation Army on Family Planning (2003)	If a female serviceman complies with the regulations on late childbearing and voluntarily gives birth to only one child in her lifetime, she is entitled to an additional 90 days of maternity leave, in addition to the three months of maternity leave provided for in accordance with the regulations.	175-1	2003.04.08	Comprehensive Health Assurance Stage (1963-2013)	Mandatory	Administrative orders	Time Support	Maternity leave
175	Regulations of the Chinese People's Liberation Army on Family Planning (2003)	If the man is a member of the military and voluntarily gives birth to only one child, and if the couple resides in a different place and is entitled to family visit leave, they are granted 15 days of nursing leave in the year in which the woman gives birth.	175-2	2003.04.08	Comprehensive Health Assurance Stage (1963-2013)	Mandatory	Administrative orders	Time Support	Paternity Leave
175	Regulations of the Chinese People's Liberation Army on Family Planning (2003)	The army carries out premarital health care, maternal health care and family planning technical services to improve the health of infants at birth.	175-3	2003.04.08	Comprehensive Health Assurance Stage (1963-2013)	Mandatory	Administrative orders	Service Support	Fertility Services
176	Medium- and long-term youth development plan (2016-2025)	Carry out youth sexual health education and eugenics and superior parenting education.	176-1	2017.04.13	Diverse Service Support Stage (2013-2021)	Hybrid	Advocacy activities	Other Support	Ideological support
176	Medium- and long-term youth development plan (2016-2025)	Vigorously promote a culture of marriage and parenthood centered on “civilized marriage and parenthood, gender equality; family planning, eugenics; reproductive health and family happiness”.	176-2	2017.04.13	Diverse Service Support Stage (2013-2021)	Hybrid	Advocacy activities	Other Support	Ideological support
176	Medium- and long-term youth development plan (2016-2025)	Guarantee the statutory rights and interests of youth during pregnancy, maternity leave, and breastfeeding. Fully implement the various rights enjoyed by female youth during pregnancy, childbirth, and breastfeeding in accordance with the law.	176-3	2017.04.13	Diverse Service Support Stage (2013-2021)	Hybrid	Policy support	Other Support	Comprehensive Support
177	Decision on strengthening population and family planning and stabilizing the low fertility level	Formation of a new concept of marriage and childbearing and a reproductive culture.	177-1	2000.03.02	Comprehensive Health Assurance Stage (1963-2013)	Hybrid	Advocacy activities	Other Support	Ideological support
177	Decision on strengthening population and family planning and stabilizing the low fertility level	To publicize and popularize scientific knowledge on contraception and birth control, eugenics and reproductive health.	177-2	2000.03.02	Comprehensive Health Assurance Stage (1963-2013)	Hybrid	Advocacy activities	Other Support	Ideological support
177	Decision on strengthening population and family planning and stabilizing the low fertility level	Governments at all levels should take measures such as microcredit, project prioritization, scientific and technological support, and policy preferences to help family planning farmers increase their economic income.	177-3	2000.03.02	Comprehensive Health Assurance Stage (1963-2013)	Mandatory	Institutional measures	Financial Support	Financial Incentives
177	Decision on strengthening population and family planning and stabilizing the low fertility level	Social security systems such as pension insurance, basic medical insurance, maternity insurance and social welfare should be actively established and developed in urban areas.	177-4	2000.03.02	Comprehensive Health Assurance Stage (1963-2013)	Mandatory	Institutional measures	Financial Support	Maternity Insurance
178	Decision on Comprehensively Strengthening Population and Family Planning and Addressing Population Issues in an Integrated Manner	Widely publicize civilized concepts of marriage and parenthood, such as equality between men and women, fewer births and better births, and popularize knowledge of laws and regulations for the protection of women's and children's rights and interests.	178-2	2006.12.17	Comprehensive Health Assurance Stage (1963-2013)	Hybrid	Advocacy activities	Other Support	Ideological support
178	Decision on Comprehensively Strengthening Population and Family Planning and Addressing Population Issues in an Integrated Manner	Actively carry out pre-marital and pre-pregnancy health care, maternal health care, prenatal screening and diagnosis, post-natal visits, screening and rehabilitation of newborns for diseases, promoting hospitalized births and breastfeeding, and providing poor women with the necessary maternity assistance and safe deliveries.	178-3	2006.12.17	Comprehensive Health Assurance Stage (1963-2013)	Mandatory	Regulations	Service Support	Fertility Services
179	Notification on the transmittal of the Report of the State Council Working Committee on Women and Children on the Work of Women and Children in China over the Past Three Years and the Work Tasks during the Ninth Five-Year Plan Period	Strengthening the reform of the maternity insurance system for female workers and continuing to expand the coverage of maternity insurance.	179-1	1997.04.26	Comprehensive Health Assurance Stage (1963-2013)	Mandatory	Institutional measures	Financial Support	Maternity Insurance
180	Measures for the management of publicity materials in the family planning system	Strengthening the management of publicity materials in the family planning system, standardizing the production and distribution of family planning publicity materials, ensuring the quality of publicity materials, and providing quality family planning services to the general public.	180-1	2001.05.22	Comprehensive Health Assurance Stage (1963-2013)	Hybrid	Advocacy activities	Service Support	Fertility Services
181	Notification on the issuance of the Opinions on Strengthening the Population and Family Planning Work of Ethnic Minorities	Actively promoting quality services and striving to improve the quality of births.	181-1	2000.11.13	Comprehensive Health Assurance Stage (1963-2013)	Mandatory	Administrative orders	Other Support	Comprehensive Support
181	Notification on the issuance of the Opinions on Strengthening the Population and Family Planning Work of Ethnic Minorities	Attaching great importance to the building of family planning cadres.	181-2	2000.11.13	Comprehensive Health Assurance Stage (1963-2013)	Mandatory	Administrative orders	Other Support	Comprehensive Support
181	Notification on the issuance of the Opinions on Strengthening the Population and Family Planning Work of Ethnic Minorities	To do a good job of publicizing and educating the public about family planning and guiding them to establish scientific, civilized and progressive concepts of marriage and parenthood.	181-3	2000.11.13	Comprehensive Health Assurance Stage (1963-2013)	Hybrid	Advocacy activities	Other Support	Ideological support
181	Notification on the issuance of the Opinions on Strengthening the Population and Family Planning Work of Ethnic Minorities	The Government should vigorously develop services such as eugenics, premarital check-ups, prenatal diagnosis, genetic counseling and screening of newborns for diseases.	181-4	2000.11.13	Comprehensive Health Assurance Stage (1963-2013)	Mandatory	Institutional measures	Service Support	Fertility Services
182	Notification on the Development Plan of Qianzhong Economic Zone	Further increase the level of maternity insurance.	182-1	2012.08.12	Comprehensive Health Assurance Stage (1963-2013)	Mandatory	Institutional measures	Financial Support	Maternity Insurance
183	Notification of the issuance of the Eleventh Five-Year Plan for the economic and social development of the country's rural areas	Increase its efforts to intervene in birth defects, and crack down on the identification of the sex of foetuses for non-medical needs and the termination of pregnancies on the basis of sex.	183-1	2007.06.09	Comprehensive Health Assurance Stage (1963-2013)	Mandatory	Institutional measures	Other Support	Comprehensive Support
184	Notification on the Issuance of Key Tasks of New Urbanization and Integrated Urban-Rural Development in 2022	Focusing on the new generation of rural migrant workers, it has promoted the expansion of insurance coverage, pushed enterprises to pay social insurance premiums for rural migrant workers for employees' pensions, medical care, work-related injuries, unemployment, and maternity, etc., and	184-1	2022.03.10	Holistic Inclusive Support Stage (2021 to present)	Mandatory	Administrative orders	Financial Support	Maternity Insurance
185	Notification on the issuance of the Key Tasks for the Construction of New Urbanization and the Integrated Development of Rural and Urban Areas in 2020	Expanding the supply of universal elderly care, kindergartens and childcare services.	185-1	2020.04.03	Diverse Service Support Stage (2013-2021)	Mandatory	Regulations	Service Support	Childcare Services
186	Notification on the Implementation of the Opinions of the General Office of the State Council on Promoting the Healthy Development of Elderly Care Services	Make full use of the media to report on the issue and strive to create a favorable social atmosphere where the whole society attaches importance to and supports the healthy development of childcare services.	186-1	2021.02.24	Diverse Service Support Stage (2013-2021)	Hybrid	Advocacy activities	Service Support	Childcare Services
187	Notification on the 2021 Central Budget Investment Plan for Childcare Construction	Central budgetary investments allocated to local areas are of a reward and subsidy nature. The allocation of funds will be linked to the formulation and implementation of local “elderly and children” comprehensive solutions, as well as the progress and performance of the transformation and development of training and convalescent institutions into elderly care services.	187-1	2021.07.06	Holistic Inclusive Support Stage (2021 to present)	Hybrid	Financial subsidies	Service Support	Childcare Services
188	Notification on the organization and implementation of special actions for inclusive childcare services	Widely mobilizing resources from all sides to expand the pool of inclusive childcare services.	188-1	2020.01.22	Diverse Service Support Stage (2013-2021)	Hybrid	Policy support	Service Support	Childcare Services
189	Notification of the 2020 Central Budget Investment Project for the Special Action on Inclusive Child Care Services	The investment subsidies within the central budget for the special action of inclusive childcare services are issued in the form of block grants, and the project proposal only needs to report the total number of projects, the total scale of construction, and the total amount of investment, and no longer reports the situation of individual specific projects and other attached materials.	189-1	2019.11.26	Diverse Service Support Stage (2013-2021)	Hybrid	Financial subsidies	Service Support	Childcare Services
190	Notification on Strengthening the Construction of Supporting Facilities for the Renovation of Old Urban Neighborhoods	Localities should coordinate local financial resources to improve the renovation of elderly care facilities.	190-1	2021.09.02	Holistic Inclusive Support Stage (2021 to present)	Hybrid	Financial subsidies	Service Support	Childcare Services
191	Notification of the issuance of the Promotion of the Quality of Public Services in the Social Sector	Fully mobilize the forces of all parties to build a number of demonstration infant and child care service institutions in cities, and further enhance the infant and child care service capacity in rural and poor areas	191-1	2019.01.23	Diverse Service Support Stage (2013-2021)	Mandatory	Institutional measures	Service Support	Childcare Services
191	Notification of the issuance of the Promotion of the Quality of Public Services in the Social Sector	Support the development of inclusive private kindergartens through purchasing services, rent reduction, comprehensive rewards, teacher exchange and training, etc.	191-2	2019.01.23	Diverse Service Support Stage (2013-2021)	Hybrid	Policy support	Service Support	Childcare Services
191	Notification of the issuance of the Promotion of the Quality of Public Services in the Social Sector	Actively guide social forces to establish infant and child care service institutions, and encourage family parenting knowledge	191-3	2019.01.23	Diverse Service Support Stage (2013-2021)	Voluntary	Relying on market institutions	Service Support	Childcare Services
192	Guidance on the high-quality development of the service sector	Focusing on the service needs of people in areas like home services, elderly care, childcare, health and wellness, and medical care, we'll work to improve the skills of people in these fields and make it easier to match up service providers with people who need them.	192-1	2019.10.02	Diverse Service Support Stage (2013-2021)	Mandatory	Institutional measures	Service Support	Childcare Services
192	Guidance on the high-quality development of the service sector	We'll support social forces in setting up childcare facilities.	192-2	2019.10.02	Diverse Service Support Stage (2013-2021)	Voluntary	Relying on market institutions	Service Support	Childcare Services
193	Notification on the issuance of the “14th Five-Year Plan” for the implementation of the project on actively coping with the aging of the population and the construction of childcare facilities	Focus on improving the population service system with a focus on the elderly and children, expand the effective supply of elderly care and childcare services, improve service quality, and improve the service system.	193-1	2021.06.17	Holistic Inclusive Support Stage (2021 to present)	Hybrid	Policy support	Service Support	Childcare Services
194	Notification on the Issuance of the Implementation Measures for Industry-Education Integration-based Enterprises (Trial)	Focus on cultivating leading enterprises in social fields such as elderly care, housekeeping, childcare, and health	194-1	2019.03.28	Diverse Service Support Stage (2013-2021)	Mandatory	Administrative orders	Service Support	Childcare Services
195	Guidance on Promoting the Construction of Child-Friendly Cities	Encourage support for enterprises, public institutions and social organizations, communities and others to provide inclusive childcare and infant and toddler care services. It is exploring the implementation of a parental leave system and strengthening family guidance services for scientific childcare.	195-1	2021.09.30	Holistic Inclusive Support Stage (2021 to present)	Voluntary	Relying on social organizations	Service Support	Childcare Services
195	Guidance on Promoting the Construction of Child-Friendly Cities	Attention is being paid to health protection in the early 1,000 days of life, and pre-marriage, pre-pregnancy and maternal health care and early childhood development services are being strengthened.	195-2	2021.09.30	Holistic Inclusive Support Stage (2021 to present)	Hybrid	Advocacy activities	Service Support	Fertility Services
196	Notification on the issuance of the Implementation Plan for the Special Action to Support Social Forces in Developing Inclusive Childcare Services	In the form of subsidies, for model child-care service institutions and community child-care service facilities that have assumed certain guiding functions, investment within the central budget will be subsidized at the rate of 10,000 yuan for each additional child-care space.	196-1	2019.10.09	Diverse Service Support Stage (2013-2021)	Hybrid	Financial subsidies	Service Support	Childcare Services
196	Notification on the issuance of the Implementation Plan for the Special Action to Support Social Forces in Developing Inclusive Childcare Services	City governments are responsible for formulating plans and programs for the construction of childcare service systems, researching and introducing a full range of policy support lists for land, premises, talent training, financial and tax incentives, inclusive and prudent supervision, etc., proposing development goals and planning a number of inclusive childcare service projects, clarifying the t…	196-2	2019.10.09	Diverse Service Support Stage (2013-2021)	Hybrid	Policy support	Service Support	Childcare Services
196	Notification on the issuance of the Implementation Plan for the Special Action to Support Social Forces in Developing Inclusive Childcare Services	Demonstration child-care service organizations have child-care service functions, set up universal child-care spaces of a certain size, and provide services such as training for child-care practitioners, consulting on the management of child-care organizations, guidance on family upbringing, and community parent-child services.	196-3	2019.10.09	Diverse Service Support Stage (2013-2021)	Voluntary	Relying on market institutions	Service Support	Childcare Services
196	Notification on the issuance of the Implementation Plan for the Special Action to Support Social Forces in Developing Inclusive Childcare Services	Supporting the construction of childcare service facilities in newly built residential areas, etc.; supporting the construction of new and expanded childcare service facilities in old urban areas and completed residential areas; supporting pre-schools and other institutions to provide childcare services through new construction, reconstruction and expansion. Encourage the sharing of childcare ser…	196-4	2019.10.09	Diverse Service Support Stage (2013-2021)	Voluntary	Relying on Community	Service Support	Childcare Services
196	Notification on the issuance of the Implementation Plan for the Special Action to Support Social Forces in Developing Inclusive Childcare Services	Financial support. Form a recommended list of financial institutions and implement dynamic management, and sign a memorandum of understanding with the National Development and Reform Commission to provide inclusive financial services to childcare facilities participating in the special action.	196-5	2019.10.09	Diverse Service Support Stage (2013-2021)	Hybrid	Policy support	Service Support	Childcare Services
196	Notification on the issuance of the Implementation Plan for the Special Action to Support Social Forces in Developing Inclusive Childcare Services	Enterprises are responsible for implementing the investment, clarifying the construction content and operation program, and may provide inclusive childcare services through self-employment and entrusted operation.	196-6	2019.10.09	Diverse Service Support Stage (2013-2021)	Voluntary	Relying on market institutions	Service Support	Childcare Services
197	Notification of the issuance of the “Twelfth Five-Year Plan” for the construction of a population and family planning service system	Rely on existing family planning research institutes, the focus is on supporting the infrastructure renovation and equipment upgrading of population family planning research, development and guidance centers.	197-2	2012.11.12	Comprehensive Health Assurance Stage (1963-2013)	Voluntary	Relying on education institutions	Service Support	Fertility Services
198	Notification on the Issuance of the Implementation Plan for Further Optimizing Supply and Promoting Steady Growth in Consumption and the Formation of a Strong Domestic Market (2019)	Encourage local governments to increase support for social forces to carry out childcare services for children under 3 years of age by taking such as providing venues and reducing rents	198-1	2019.01.28	Diverse Service Support Stage (2013-2021)	Hybrid	Policy support	Service Support	Childcare Services
199	The Fourteenth Five-Year Plan for the Public Service	Efforts are being made to build a diversified and diversified system of infant and childcare services that covers both urban and rural areas; social forces are being actively guided to organize childcare services, and the layout of infant and childcare service facilities and sites requiring independent land occupation is being incorporated into the relevant planning, with a number of services bei…	199-1	2021.12.28	Holistic Inclusive Support Stage (2021 to present)	Mandatory	Institutional measures	Service Support	Childcare Services
199	The Fourteenth Five-Year Plan for the Public Service	To build a family education guidance service system covering both urban and rural areas, to provide families with higher-quality and more accurate family education guidance, and to better meet the urgent needs of parents for scientific childcare.	199-2	2021.12.28	Holistic Inclusive Support Stage (2021 to present)	Mandatory	Administrative orders	Service Support	Parenting guidance
199	The Fourteenth Five-Year Plan for the Public Service	A sound record-keeping and registration system for infant and toddler care service organizations, an information disclosure system and a quality assessment system have been established, and dynamic management of infant and toddler care service organizations is being carried out. A professional qualification access system for infant and toddler care workers is being gradually implemented in accord…	199-3	2021.12.28	Holistic Inclusive Support Stage (2021 to present)	Mandatory	Institutional measures	Service Support	Childcare Services
199	The Fourteenth Five-Year Plan for the Public Service	Community infant and toddler care service facilities should be strengthened to function in conjunction with community service centers (stations) and community health, culture, sports and other facilities, so as to bring into full play their comprehensive benefits.	199-4	2021.12.28	Holistic Inclusive Support Stage (2021 to present)	Voluntary	Relying on Community	Service Support	Childcare Services
199	The Fourteenth Five-Year Plan for the Public Service	The construction of urban infant and toddler care services should give full consideration to the care service needs of infants accompanying rural migrant workers to cities. Increase support for infant and toddler care services in rural and poverty-stricken areas, and promote early infant and toddler development programs.	199-5	2021.12.28	Holistic Inclusive Support Stage (2021 to present)	Mandatory	Regulations	Service Support	Childcare Services
200	Thirteenth Five-Year Plan for the Development of the National Family Planning Program	Encourage areas with long-term low fertility levels to take comprehensive measures to reduce the burden of family childbearing and guide the masses to have children in accordance with policies.	200-6	2017.01.25	Diverse Service Support Stage (2013-2021)	Hybrid	Policy support	Other Support	Comprehensive Support
200	Thirteenth Five-Year Plan for the Development of the National Family Planning Program	Promote the implementation of the maternity leave system.	200-16	2017.01.25	Diverse Service Support Stage (2013-2021)	Mandatory	Institutional measures	Time Support	Maternity leave
200	Thirteenth Five-Year Plan for the Development of the National Family Planning Program	Provide free reproductive technical services for eligible couples of childbearing age. Including: fertility evaluation services, surgery to restore fertility such as ring removal and recanalization, and necessary assisted reproductive technical services.	200-1	2017.01.25	Diverse Service Support Stage (2013-2021)	Mandatory	Regulations	Service Support	Fertility Services
200	Thirteenth Five-Year Plan for the Development of the National Family Planning Program	Strengthen departmental coordination, rationally allocate resources such as maternal and child health care, child care, preschool and primary and secondary education, and social security to meet the demand for new public services.	200-10	2017.01.25	Diverse Service Support Stage (2013-2021)	Mandatory	Administrative orders	Service Support	Childcare Services
200	Thirteenth Five-Year Plan for the Development of the National Family Planning Program	Strengthen birth population monitoring and track and evaluate the effectiveness of policy implementation. Do a good job in connecting policies such as reward assistance and social restraint, and safeguard the legitimate rights and interests of the masses.	200-11	2017.01.25	Diverse Service Support Stage (2013-2021)	Hybrid	Policy support	Service Support	Fertility Services
200	Thirteenth Five-Year Plan for the Development of the National Family Planning Program	Comprehensively implement the hospital delivery subsidy system and provide basic medical care services for the entire process of childbirth to pregnant women.	200-14	2017.01.25	Diverse Service Support Stage (2013-2021)	Mandatory	Institutional measures	Financial Support	Childcare Subsidies
200	Thirteenth Five-Year Plan for the Development of the National Family Planning Program	To carry out in-depth activities to promote a new style of marriage and parenthood in all families, and to build a new population culture that embodies traditional Chinese virtues and the spirit of the times.	200-15	2017.01.25	Diverse Service Support Stage (2013-2021)	Hybrid	Advocacy activities	Other Support	Ideological support
200	Thirteenth Five-Year Plan for the Development of the National Family Planning Program	Construction of maternal and child health and family planning service systems. A project to guarantee maternal and child health and family planning services is being implemented, and support is being provided for the construction of maternal and child health and family planning service organizations at the provincial, prefectural, municipal and county levels, where there is a shortage of operatio…	200-4	2017.01.25	Diverse Service Support Stage (2013-2021)	Mandatory	Institutional measures	Service Support	Fertility Services
200	Thirteenth Five-Year Plan for the Development of the National Family Planning Program	Properly guarantee the spouse's paternity leave.	200-18	2017.01.25	Diverse Service Support Stage (2013-2021)	Hybrid	Policy support	Time Support	Paternity Leave
200	Thirteenth Five-Year Plan for the Development of the National Family Planning Program	Coordinate the establishment and improvement of family development policies and service systems including birth support, infant and child rearing, and youth development	200-17	2017.01.25	Diverse Service Support Stage (2013-2021)	Mandatory	Institutional measures	Other Support	Comprehensive Support
200	Thirteenth Five-Year Plan for the Development of the National Family Planning Program	Gradually establish free service items for birth defect prevention and treatment that cover urban and rural residents and include the stages of pre-pregnancy, pregnancy and newborn.	200-13	2017.01.25	Diverse Service Support Stage (2013-2021)	Mandatory	Regulations	Service Support	Fertility Services
200	Thirteenth Five-Year Plan for the Development of the National Family Planning Program	Advocate age-appropriate childbirth, support women to return to work after childbirth, and encourage employers to formulate measures conducive to employees' work-family balance.	200-2	2017.01.25	Diverse Service Support Stage (2013-2021)	Voluntary	Relying on market institutions	Other Support	Employment Support
200	Thirteenth Five-Year Plan for the Development of the National Family Planning Program	Deepening population theory research and improving the theoretical system of the path of population development with Chinese characteristics and the long-term balanced development of population.	200-19	2017.01.25	Diverse Service Support Stage (2013-2021)	Hybrid	Advocacy activities	Other Support	Ideological support
200	Thirteenth Five-Year Plan for the Development of the National Family Planning Program	Vigorously promote the publicity and advocacy of gender equality.	200-3	2017.01.25	Diverse Service Support Stage (2013-2021)	Hybrid	Advocacy activities	Other Support	Ideological support
200	Thirteenth Five-Year Plan for the Development of the National Family Planning Program	Strengthening the popularization of laws and regulations relating to the protection of the rights and interests of women and children.	200-12	2017.01.25	Diverse Service Support Stage (2013-2021)	Hybrid	Advocacy activities	Other Support	Ideological support
200	Thirteenth Five-Year Plan for the Development of the National Family Planning Program	Establish a nationwide free pre-pregnancy eugenic health check system to provide free pre-pregnancy eugenic health check services for urban and rural couples who meet the birth policy and are preparing for pregnancy.	200-8	2017.01.25	Diverse Service Support Stage (2013-2021)	Mandatory	Institutional measures	Service Support	Fertility Services
200	Thirteenth Five-Year Plan for the Development of the National Family Planning Program	Promote the integration of maternal and child health and family planning technical service resources, strengthen the capacity of township-level maternal and child health and family planning services, and promote the co-construction and sharing of village clinics and family planning service roo	200-5	2017.01.25	Diverse Service Support Stage (2013-2021)	Mandatory	Institutional measures	Service Support	Fertility Services
200	Thirteenth Five-Year Plan for the Development of the National Family Planning Program	Guide and encourage social forces to establish non-profit women and children's hospitals, inclusive nurseries and kindergartens and other service institutions.	200-20	2017.01.25	Diverse Service Support Stage (2013-2021)	Voluntary	Relying on market institutions	Service Support	Childcare Services
200	Thirteenth Five-Year Plan for the Development of the National Family Planning Program	In the areas of social security, distribution of collective income, employment and entrepreneurship, and the construction of new rural areas, women are favored after giving birth.	200-21	2017.01.25	Diverse Service Support Stage (2013-2021)	Hybrid	Policy support	Other Support	Employment Support
200	Thirteenth Five-Year Plan for the Development of the National Family Planning Program	Enhance community services such as infant and child care, and accelerate the construction of maternal and infant service facilities in public places and	200-22	2017.01.25	Diverse Service Support Stage (2013-2021)	Voluntary	Relying on Community	Service Support	Childcare Services
200	Thirteenth Five-Year Plan for the Development of the National Family Planning Program	Supporting localities and organizations in a position to do so to develop childcare services, and continuing to carry out pilot projects on scientific childcare for families, healthy youth development, and care for the elderly. Promoting the integration of health care and elderly care services. Implementing healthy family initiatives.	200-23	2017.01.25	Diverse Service Support Stage (2013-2021)	Hybrid	Policy support	Service Support	Childcare Services
201	Guiding Opinions on Further Enhancing Youth Marriage and Love Affairs	Promoting a civilized marriage culture.	201-1	2017.09.04	Diverse Service Support Stage (2013-2021)	Hybrid	Advocacy activities	Other Support	Comprehensive Support
201	Guiding Opinions on Further Enhancing Youth Marriage and Love Affairs	Strengthening the construction of grass-roots youth marriage services, relying on various types of “youth homes” and urban and rural community service organizations to carry out education on the culture of marriage and parenthood, and guiding young people to take the initiative in carrying out pre-marriage, pre-pregnancy and pre-natal medical examinations.	201-2	2017.09.04	Diverse Service Support Stage (2013-2021)	Voluntary	Relying on Community	Other Support	Ideological support
201	Guiding Opinions on Further Enhancing Youth Marriage and Love Affairs	Popularize sexual health and eugenics knowledge. Promote the promotion of sexual health and premarital health care courses in schools with conditions, and strengthen the construction of the teaching team for sexual education and premarital health care services.	201-3	2017.09.04	Diverse Service Support Stage (2013-2021)	Hybrid	Advocacy activities	Service Support	Fertility Services
201	Guiding Opinions on Further Enhancing Youth Marriage and Love Affairs	Protect reproductive rights of young women and ensure material support and leave during pregnancy, childbirth, and breastfeeding stages	201-4	2017.09.04	Diverse Service Support Stage (2013-2021)	Mandatory	Institutional measures	Other Support	Comprehensive Support
202	Resolution on the Implementation of the National Economic and Social Development Plan for 2008 and the National Economic and Social Development Plan for 2009	Expand the coverage of urban maternity insurance.	202-1	2009.03.13	Comprehensive Health Assurance Stage (1963-2013)	Mandatory	Institutional measures	Financial Support	Maternity Insurance
203	Resolution on the Implementation of the Central and Local Budgets for 2017 and the Central and Local Budgets for 2018	Carry out pilot projects for the merged implementation of maternity insurance and basic medical insurance for employees	203-1	2018.03.20	Diverse Service Support Stage (2013-2021)	Mandatory	Institutional measures	Financial Support	Maternity Insurance
204	Resolution on the Implementation of the National Economic and Social Development Plan for 2021 and the National Economic and Social Development Plan for 2022	developed a system of inclusive child-care services, and pushed for the construction of a batch of child-care institutions that are conveniently accessible, affordable, and of guaranteed quality.	204-1	2022.03.11	Holistic Inclusive Support Stage (2021 to present)	Hybrid	Policy support	Service Support	Childcare Services
204	Resolution on the Implementation of the National Economic and Social Development Plan for 2021 and the National Economic and Social Development Plan for 2022	Improve supporting measures for the three-child birth policy, and include the costs of caring for infants and young children under the age of three in the special additional deduction for individual income tax, so as to promote the implementation of the birth support policy.	204-2	2022.03.11	Holistic Inclusive Support Stage (2021 to present)	Hybrid	Tax relief	Financial Support	Tax Incentives
204	Resolution on the Implementation of the National Economic and Social Development Plan for 2021 and the National Economic and Social Development Plan for 2022	Supporting social forces to increase the supply of inclusive childcare services, further improving preschool education fee policies, promoting the expansion of inclusive preschool education resources, and promoting the construction of child-friendly cities.	204-3	2022.03.11	Holistic Inclusive Support Stage (2021 to present)	Voluntary	Relying on market institutions	Service Support	Childcare Services
205	Resolution on the Implementation of the National Economic and Social Development Plan for 2020 and the National Economic and Social Development Plan for 2021	Opinions on Promoting the Healthy Development of Elderly Care and Childcare Services and Opinions on Establishing and Improving a Comprehensive Regulatory System for Elderly Care Services to Promote High-Quality Development of Elderly Care Services have been issued. The Inclusive Elderly Care Special Action continues to be implemented, with the total number of elderly care beds reaching 8.238 mil…	205-1	2021.03.11	Diverse Service Support Stage (2013-2021)	Hybrid	Policy support	Service Support	Childcare Services
205	Resolution on the Implementation of the National Economic and Social Development Plan for 2020 and the National Economic and Social Development Plan for 2021	Implement the national strategy for actively addressing population aging, enhance the inclusiveness of birth policies, and focus on reducing the costs of childbirth, childcare, and education.	205-2	2021.03.11	Diverse Service Support Stage (2013-2021)	Mandatory	Institutional measures	Other Support	Comprehensive Support
205	Resolution on the Implementation of the National Economic and Social Development Plan for 2020 and the National Economic and Social Development Plan for 2021	Opinions on Promoting the Healthy Development of Elderly Care and Childcare Services have been issued, and a comprehensive regulatory system for elderly care services has been established and improved.	205-3	2021.03.11	Diverse Service Support Stage (2013-2021)	Mandatory	Institutional measures	Service Support	Childcare Services
206	Resolution on the Implementation of the National Economic and Social Development Plan for 2019 and the National Economic and Social Development Plan for 2020	Actively responding to the aging of the population and supporting social forces to develop inclusive elderly care and childcare services.	206-1	2020.05.28	Diverse Service Support Stage (2013-2021)	Hybrid	Policy support	Service Support	Childcare Services
206	Resolution on the Implementation of the National Economic and Social Development Plan for 2019 and the National Economic and Social Development Plan for 2020	There is still an obvious gap between the public service system for the elderly, childcare and education and the people's expectations.	206-2	2020.05.28	Diverse Service Support Stage (2013-2021)	Hybrid	Policy support	Service Support	Childcare Services
206	Resolution on the Implementation of the National Economic and Social Development Plan for 2019 and the National Economic and Social Development Plan for 2020	Efforts to safeguard the rights and interests of women and children are being strengthened, and the establishment and management of childcare institutions are being standardized, with the development of care services for infants and young children under the age of three being promoted.	206-3	2020.05.28	Diverse Service Support Stage (2013-2021)	Mandatory	Supervision and management	Service Support	Childcare Services
207	Resolution on the Implementation of the National Economic and Social Development Plan for 2018 and the National Economic and Social Development Plan for 2019	Issue and implement guiding opinions on promoting the development of childcare services for children under 3 years of age, and focus on increasing the effective supply of childcare services	207-1	2019.03.15	Diverse Service Support Stage (2013-2021)	Mandatory	Institutional measures	Service Support	Childcare Services
[truncated: 50 more rows]
